# Supplementary material for: Real-time resolution of short-read assembly graph using ONT long reads
Source: PLoS Comput Biol. 2021 Jan 20;17(1):e1008586. doi: 10.1371/journal.pcbi.1008586 (PMC7850483; doi:10.1371/journal.pcbi.1008586)
Supplement: S1 Table — (XLSX) [file pcbi.1008586.s003.xlsx]

## Sheet: file
	Method	Assembly size(bp)	#Contigs	N50 (bp)	Mis-assemblies	Mismatch (per 100Kbp)	Indel (per 100Kbp)
random sequences no repeats
	LRScaf	-	-	-	-	-	-
	npScarf	4110000	3	4000000	0	0	0
	npScarfwag	4109516	3	4000000	0	0	0
	npGraph-bwa	4110000	3	4000000	0	0	0
	npGraph-mm2	4110000	3	4000000	0	0	0
	hybridSPAdes	4110231	3	4000077	0	0	0.07
	Unicycler	4110000	3	4000000	0	0	0
random sequences some repeats
	LRScaf	4113104	6	4002298	0	0	0
	npScarf	4110940	3	4002715	0	0	0.66
	npScarfwag	4437094	7	2795129	0	0	1.07
	npGraph-bwa	4110000	3	4000000	0	0	0
	npGraph-mm2	4110000	3	4000000	0	0	0
	hybridSPAdes	4107566	3	3999364	0	0.02	0.02
	Unicycler	4110000	3	4000000	0	0	0
random sequences many repeats
	LRScaf	4119020	12	4002117	0	0.03	0.79
	npScarf	4316934	8	3963485	24	11.55	34.54
	npScarfwag	5215965	16	1515563	37	0.32	7.22
	npGraph-bwa	4110000	3	4000000	0	0.32	0.15
	npGraph-mm2	4110000	3	4000000	0	0.32	0.15
	hybridSPAdes	4108190	3	3999621	0	0.68	0.15
	Unicycler	4110000	3	4000000	0	0.32	0.15
Acinetobacter A1
	LRScaf	3896799	4	3886381	0	0.47	0.36
	npScarf	3912299	3	3870269	4	4.74	13.02
	npScarfwag	3945166	3	3906368	1	7	14.02
	npGraph-bwa	3918374	2	3909643	0	16.34	0.61
	npGraph-mm2	3885898	2	3877167	1	18.05	1.03
	hybridSPAdes	3929948	53	3353679	0	35.48	3.22
	Unicycler	3917745	2	3909014	0	2.5	0.13
Acinetobacter AB30
	LRScaf	4367657	27	1035967	13	30.11	1.42
	npScarf	4512464	7	4304628	35	57.95	72.87
	npScarfwag	5315235	13	1267710	136	73.55	8.15
	npGraph-bwa	4335342	2	4148952	1	16.93	1.45
	npGraph-mm2	4335790	1	4335790	0	6.97	0.25
	hybridSPAdes	4337369	3	2701005	0	12.8	1.39
	Unicycler	4333041	1	4333041	1	6.42	0.53
E. coli K12 MG1655
	LRScaf	4732001	16	692794	7	3.42	0.58
	npScarf	4649902	2	4641702	4	14.94	34.35
	npScarfwag	4687952	3	4641732	0	6.55	1.96
	npGraph-bwa	4641743	1	4641743	0	4.5	0.43
	npGraph-mm2	4641820	1	4641820	0	3.88	0.26
	hybridSPAdes	4644555	1	4641036	0	0.62	0.09
	Unicycler	4641650	1	4641650	0	3.43	0.26
E. coli O25b H4-ST131
	LRScaf	5410854	21	910949	9	13.7	0.87
	npScarf	5245913	3	5095571	7	7.05	18.81
	npScarfwag	5292700	3	3469617	9	9.03	1.55
	npGraph-bwa	5237821	7	4049493	1	3.38	0.31
	npGraph-mm2	5249799	3	5110117	0	2.4	0.15
	hybridSPAdes	5252762	8	4258948	2	5.43	0.57
	Unicycler	5249442	3	5109760	0	4.02	0.27
Klebsiella 30660 NJST258 1
	LRScaf	5512518	20	777919	26	3.52	0.38
	npScarf	5559772	7	5259053	4	17.18	13.48
	npScarfwag	5613780	7	5268535	6	1.59	1.92
	npGraph-bwa	5534843	8	5263229	0	3.15	0.76
	npGraph-mm2	5534878	8	5263264	0	2.75	0.74
	hybridSPAdes	5545668	8	5545668	2	4.95	0.09
	Unicycler	5537860	9	5263196	0	1.34	0.51
Klebsiella MGH 78578
	LRScaf	5823340	38	559414	7	5.92	1.27
	npScarf	5729304	5	5316429	12	14.9	20.27
	npScarfwag	5754443	5	3026286	16	8.17	2.56
	npGraph-bwa	5695801	7	5311745	1	12.65	1.25
	npGraph-mm2	5696302	6	5315267	0	6.06	0.44
	hybridSPAdes	5706470	11	5315273	1	3.82	0.67
	Unicycler	5694231	14	5315096	0	5.38	0.21
Klebsiella NTUH-K2044
	LRScaf	5470282	8	2951488	9	3.04	2.62
	npScarf	5471696	2	5249198	6	4.82	8.55
	npScarfwag	5530559	3	5249369	2	2.25	1.35
	npGraph-bwa	5472629	2	5248476	0	2.52	0.31
	npGraph-mm2	5472655	2	5248503	0	1.21	0.26
	hybridSPAdes	5473572	2	5248894	0	0.44	0.15
	Unicycler	5472697	2	5248545	0	2.41	0.35
Mycobacterium tuberculosis H37Rv
	LRScaf	4260869	12	3215170	8	6.69	2.27
	npScarf	4498245	4	4402238	8	5.15	2.68
	npScarfwag	4506056	4	4410942	3	6.81	2.59
	npGraph-bwa	4411406	1	4411406	0	1.88	0.43
	npGraph-mm2	4411532	1	4411532	0	0.68	0
	hybridSPAdes	4413942	1	4410519	0	0.75	0.11
	Unicycler	4411538	1	4411538	0	2.22	0.34
Saccharomyces cerevisiae S288c
	LRScaf	12486884	214	254587	27	16.45	1.97
	npScarf	11986800	24	796769	51	62.12	21.46
	npScarfwag	12003203	21	917017	21	69.14	5.47
	npGraph-bwa	11921736	40	913090	3	38.04	1.94
	npGraph-mm2	11920984	38	913198	2	20.66	0.95
	hybridSPAdes	12027533	45	770543	5	32.58	1.94
	Unicycler	11847655	72	909114	0	21.81	1.04
Shigella dysenteriae Sd197
	LRScaf	4678609	175	376897	26	3.91	2.35
	npScarf	4586075	173	36560	55	120.14	111.59
	npScarfwag	5462918	92	98791	105	147.48	79.28
	npGraph-bwa	4564058	6	4369264	5	80.64	11.16
	npGraph-mm2	4558920	6	4364264	7	75.51	10.98
	hybridSPAdes	4519131	23	821249	96	9.57	1.42
	Unicycler	4560901	3	4369231	0	11.88	1.05
Shigella sonnei 53G
	LRScaf	5266645	128	429353	27	9.72	1.19
	npScarf	6441461	20	1953896	82	164.02	219.52
	npScarfwag	-	-	-	-	-	-
	npGraph-bwa	5211544	4	4988532	0	14.53	0.31
	npGraph-mm2	5211527	4	4988519	0	8.56	0.17
	hybridSPAdes	5223875	8	2195455	2	41.92	0.06
	Unicycler	5220517	5	4988548	0	7.39	0.52
Streptococcus suis BM407
	LRScaf	2231488	10	683404	6	11.96	1.37
	npScarf	2183951	3	2146594	0	21.51	9.17
	npScarfwag	2289880	3	1493189	1	3.17	1.96
	npGraph-bwa	2154623	6	2131479	1	5.25	0.28
	npGraph-mm2	2149876	6	2146774	0	1.44	0.28
	hybridSPAdes	2172703	2	2146237	0	6.82	0.09
	Unicycler	2170829	2	2146250	0	2.67	0.32
