# Supplementary material for: Real-time resolution of short-read assembly graph using ONT long reads
Source: PLoS Comput Biol. 2021 Jan 20;17(1):e1008586. doi: 10.1371/journal.pcbi.1008586 (PMC7850483; doi:10.1371/journal.pcbi.1008586)
Supplement: S1 Data — (XLSX) [file pcbi.1008586.s004.xlsx]

## Sheet: S1_Data
Genome	Method	Bases	Contigs	Depth	N50
citrobacter-freundii_CAV1741	npGraph	2025052	217	0.38	156396
citrobacter-freundii_CAV1741	npGraph	19274024	121	3.61	398600
citrobacter-freundii_CAV1741	npGraph	31901945	89	5.98	922802
citrobacter-freundii_CAV1741	npGraph	43749857	85	8.2	2728233
citrobacter-freundii_CAV1741	npGraph	56023864	84	10.5	2728566
citrobacter-freundii_CAV1741	npGraph	68069722	85	12.76	3196883
citrobacter-freundii_CAV1741	npGraph	80249692	85	15.04	3196883
citrobacter-freundii_CAV1741	npGraph	92401106	85	17.32	3196883
citrobacter-freundii_CAV1741	npGraph	104018008	85	19.49	3196883
citrobacter-freundii_CAV1741	npGraph	116076601	85	21.75	3196883
citrobacter-freundii_CAV1741	npGraph	127962740	85	23.98	3196883
citrobacter-freundii_CAV1741	npGraph	136276606	13	25.54	5029414
citrobacter-freundii_CAV1741	npScarf	135738	44	0.03	170888
citrobacter-freundii_CAV1741	npScarf	208065	44	0.04	170888
citrobacter-freundii_CAV1741	npScarf	302712	44	0.06	170888
citrobacter-freundii_CAV1741	npScarf	394044	44	0.07	170888
citrobacter-freundii_CAV1741	npScarf	529305	42	0.1	275148
citrobacter-freundii_CAV1741	npScarf	572482	41	0.11	275148
citrobacter-freundii_CAV1741	npScarf	737336	38	0.14	275442
citrobacter-freundii_CAV1741	npScarf	824250	38	0.15	275442
citrobacter-freundii_CAV1741	npScarf	937655	38	0.18	275442
citrobacter-freundii_CAV1741	npScarf	1012438	38	0.19	275442
citrobacter-freundii_CAV1741	npScarf	1154062	38	0.22	275442
citrobacter-freundii_CAV1741	npScarf	1154062	37	0.22	284924
citrobacter-freundii_CAV1741	npScarf	1248758	36	0.23	284924
citrobacter-freundii_CAV1741	npScarf	1352443	36	0.25	284924
citrobacter-freundii_CAV1741	npScarf	1377124	36	0.26	284924
citrobacter-freundii_CAV1741	npScarf	1460308	36	0.27	284924
citrobacter-freundii_CAV1741	npScarf	1568599	35	0.29	331875
citrobacter-freundii_CAV1741	npScarf	1649406	35	0.31	331875
citrobacter-freundii_CAV1741	npScarf	1759097	35	0.33	331875
citrobacter-freundii_CAV1741	npScarf	1871955	35	0.35	331875
citrobacter-freundii_CAV1741	npScarf	2051926	35	0.38	331875
citrobacter-freundii_CAV1741	npScarf	2235410	35	0.42	331875
citrobacter-freundii_CAV1741	npScarf	2305566	35	0.43	331875
citrobacter-freundii_CAV1741	npScarf	2351890	35	0.44	331875
citrobacter-freundii_CAV1741	npScarf	2370531	35	0.44	331875
citrobacter-freundii_CAV1741	npScarf	2484317	35	0.47	331875
citrobacter-freundii_CAV1741	npScarf	2596929	34	0.49	331875
citrobacter-freundii_CAV1741	npScarf	2676527	32	0.5	332629
citrobacter-freundii_CAV1741	npScarf	2716923	31	0.51	332629
citrobacter-freundii_CAV1741	npScarf	2849385	31	0.53	332629
citrobacter-freundii_CAV1741	npScarf	2906477	31	0.54	332629
citrobacter-freundii_CAV1741	npScarf	3022002	31	0.57	332629
citrobacter-freundii_CAV1741	npScarf	3093554	31	0.58	332629
citrobacter-freundii_CAV1741	npScarf	3163656	31	0.59	332629
citrobacter-freundii_CAV1741	npScarf	3238875	31	0.61	332629
citrobacter-freundii_CAV1741	npScarf	3324177	31	0.62	332629
citrobacter-freundii_CAV1741	npScarf	3466486	29	0.65	365322
citrobacter-freundii_CAV1741	npScarf	3596037	29	0.67	365322
citrobacter-freundii_CAV1741	npScarf	3733134	27	0.7	365322
citrobacter-freundii_CAV1741	npScarf	3767405	27	0.71	365322
citrobacter-freundii_CAV1741	npScarf	3863548	27	0.72	365322
citrobacter-freundii_CAV1741	npScarf	3974567	26	0.74	365322
citrobacter-freundii_CAV1741	npScarf	3974567	26	0.74	365322
citrobacter-freundii_CAV1741	npScarf	4055792	26	0.76	365322
citrobacter-freundii_CAV1741	npScarf	4127311	26	0.77	365322
citrobacter-freundii_CAV1741	npScarf	4281062	24	0.8	399177
citrobacter-freundii_CAV1741	npScarf	4416666	24	0.83	399177
citrobacter-freundii_CAV1741	npScarf	4453522	24	0.83	399177
citrobacter-freundii_CAV1741	npScarf	4522456	24	0.85	399177
citrobacter-freundii_CAV1741	npScarf	4656626	23	0.87	399177
citrobacter-freundii_CAV1741	npScarf	4746869	23	0.89	399177
citrobacter-freundii_CAV1741	npScarf	4853124	22	0.91	399177
citrobacter-freundii_CAV1741	npScarf	4954063	21	0.93	512739
citrobacter-freundii_CAV1741	npScarf	5071748	21	0.95	512739
citrobacter-freundii_CAV1741	npScarf	5203182	21	0.98	512739
citrobacter-freundii_CAV1741	npScarf	5270266	21	0.99	512739
citrobacter-freundii_CAV1741	npScarf	5363597	21	1.01	512739
citrobacter-freundii_CAV1741	npScarf	5480226	21	1.03	512739
citrobacter-freundii_CAV1741	npScarf	5540167	21	1.04	512739
citrobacter-freundii_CAV1741	npScarf	5657919	21	1.06	512739
citrobacter-freundii_CAV1741	npScarf	5779958	21	1.08	512739
citrobacter-freundii_CAV1741	npScarf	5906626	20	1.11	512739
citrobacter-freundii_CAV1741	npScarf	5993521	20	1.12	512739
citrobacter-freundii_CAV1741	npScarf	6169648	19	1.16	512739
citrobacter-freundii_CAV1741	npScarf	6227686	19	1.17	512739
citrobacter-freundii_CAV1741	npScarf	6259845	19	1.17	512739
citrobacter-freundii_CAV1741	npScarf	6419185	19	1.2	512739
citrobacter-freundii_CAV1741	npScarf	6532748	19	1.22	512739
citrobacter-freundii_CAV1741	npScarf	6717141	19	1.26	529594
citrobacter-freundii_CAV1741	npScarf	6791512	19	1.27	529594
citrobacter-freundii_CAV1741	npScarf	6896029	19	1.29	529594
citrobacter-freundii_CAV1741	npScarf	7074737	18	1.33	529594
citrobacter-freundii_CAV1741	npScarf	7195014	18	1.35	529594
citrobacter-freundii_CAV1741	npScarf	7342299	18	1.38	529594
citrobacter-freundii_CAV1741	npScarf	7405953	18	1.39	529594
citrobacter-freundii_CAV1741	npScarf	7558647	18	1.42	529594
citrobacter-freundii_CAV1741	npScarf	7589669	18	1.42	529594
citrobacter-freundii_CAV1741	npScarf	7706596	17	1.44	529594
citrobacter-freundii_CAV1741	npScarf	7784639	17	1.46	529594
citrobacter-freundii_CAV1741	npScarf	7890946	17	1.48	529594
citrobacter-freundii_CAV1741	npScarf	8030276	17	1.5	529594
citrobacter-freundii_CAV1741	npScarf	8081402	17	1.51	529594
citrobacter-freundii_CAV1741	npScarf	8205454	17	1.54	529594
citrobacter-freundii_CAV1741	npScarf	8228961	17	1.54	529594
citrobacter-freundii_CAV1741	npScarf	8303660	17	1.56	529594
citrobacter-freundii_CAV1741	npScarf	8421123	17	1.58	529594
citrobacter-freundii_CAV1741	npScarf	8481814	17	1.59	529594
citrobacter-freundii_CAV1741	npScarf	8674844	17	1.63	529594
citrobacter-freundii_CAV1741	npScarf	8706213	17	1.63	529594
citrobacter-freundii_CAV1741	npScarf	8823507	16	1.65	822037
citrobacter-freundii_CAV1741	npScarf	8886058	16	1.67	822037
citrobacter-freundii_CAV1741	npScarf	9016384	16	1.69	822037
citrobacter-freundii_CAV1741	npScarf	9138928	16	1.71	822037
citrobacter-freundii_CAV1741	npScarf	9260822	16	1.74	822037
citrobacter-freundii_CAV1741	npScarf	9418694	15	1.77	822037
citrobacter-freundii_CAV1741	npScarf	9610317	15	1.8	822037
citrobacter-freundii_CAV1741	npScarf	9727206	15	1.82	822037
citrobacter-freundii_CAV1741	npScarf	9762411	15	1.83	822037
citrobacter-freundii_CAV1741	npScarf	9945955	15	1.86	822037
citrobacter-freundii_CAV1741	npScarf	10042503	15	1.88	822037
citrobacter-freundii_CAV1741	npScarf	10146300	15	1.9	822037
citrobacter-freundii_CAV1741	npScarf	10267660	15	1.92	822037
citrobacter-freundii_CAV1741	npScarf	10316689	15	1.93	822037
citrobacter-freundii_CAV1741	npScarf	10450289	15	1.96	822037
citrobacter-freundii_CAV1741	npScarf	10542665	14	1.98	840327
citrobacter-freundii_CAV1741	npScarf	10682343	14	2	840327
citrobacter-freundii_CAV1741	npScarf	10765710	14	2.02	840327
citrobacter-freundii_CAV1741	npScarf	10898932	14	2.04	840327
citrobacter-freundii_CAV1741	npScarf	10927995	14	2.05	840327
citrobacter-freundii_CAV1741	npScarf	11065783	14	2.07	840327
citrobacter-freundii_CAV1741	npScarf	11236346	14	2.11	840327
citrobacter-freundii_CAV1741	npScarf	11302323	14	2.12	840327
citrobacter-freundii_CAV1741	npScarf	11394768	14	2.14	840327
citrobacter-freundii_CAV1741	npScarf	11509234	14	2.16	840327
citrobacter-freundii_CAV1741	npScarf	11629954	14	2.18	840327
citrobacter-freundii_CAV1741	npScarf	11759812	14	2.2	840327
citrobacter-freundii_CAV1741	npScarf	11826570	14	2.22	840327
citrobacter-freundii_CAV1741	npScarf	11986405	14	2.25	840327
citrobacter-freundii_CAV1741	npScarf	12122957	14	2.27	840327
citrobacter-freundii_CAV1741	npScarf	12191383	14	2.28	840327
citrobacter-freundii_CAV1741	npScarf	12264124	14	2.3	840327
citrobacter-freundii_CAV1741	npScarf	12450184	14	2.33	840327
citrobacter-freundii_CAV1741	npScarf	12572298	14	2.36	840327
citrobacter-freundii_CAV1741	npScarf	12658542	14	2.37	840327
citrobacter-freundii_CAV1741	npScarf	12800393	14	2.4	840327
citrobacter-freundii_CAV1741	npScarf	12868085	14	2.41	840327
citrobacter-freundii_CAV1741	npScarf	12932625	14	2.42	840327
citrobacter-freundii_CAV1741	npScarf	13010376	14	2.44	840327
citrobacter-freundii_CAV1741	npScarf	13108597	14	2.46	840327
citrobacter-freundii_CAV1741	npScarf	13133262	14	2.46	840327
citrobacter-freundii_CAV1741	npScarf	13208907	14	2.48	840327
citrobacter-freundii_CAV1741	npScarf	13314161	14	2.5	840327
citrobacter-freundii_CAV1741	npScarf	13442539	14	2.52	840327
citrobacter-freundii_CAV1741	npScarf	13609263	14	2.55	840327
citrobacter-freundii_CAV1741	npScarf	13658488	14	2.56	840327
citrobacter-freundii_CAV1741	npScarf	13759376	14	2.58	840327
citrobacter-freundii_CAV1741	npScarf	13787089	14	2.58	840327
citrobacter-freundii_CAV1741	npScarf	13893647	14	2.6	840327
citrobacter-freundii_CAV1741	npScarf	14060923	13	2.64	840327
citrobacter-freundii_CAV1741	npScarf	14139256	13	2.65	840327
citrobacter-freundii_CAV1741	npScarf	14258092	13	2.67	840327
citrobacter-freundii_CAV1741	npScarf	14318244	12	2.68	840327
citrobacter-freundii_CAV1741	npScarf	14467674	12	2.71	840327
citrobacter-freundii_CAV1741	npScarf	14592345	12	2.73	840327
citrobacter-freundii_CAV1741	npScarf	14734477	12	2.76	840327
citrobacter-freundii_CAV1741	npScarf	14788771	12	2.77	840327
citrobacter-freundii_CAV1741	npScarf	14858795	12	2.78	840327
citrobacter-freundii_CAV1741	npScarf	14974638	12	2.81	840327
citrobacter-freundii_CAV1741	npScarf	15151868	12	2.84	840327
citrobacter-freundii_CAV1741	npScarf	15251410	12	2.86	840327
citrobacter-freundii_CAV1741	npScarf	15287138	12	2.86	840327
citrobacter-freundii_CAV1741	npScarf	15317001	12	2.87	840327
citrobacter-freundii_CAV1741	npScarf	15433560	12	2.89	840327
citrobacter-freundii_CAV1741	npScarf	15593308	12	2.92	840327
citrobacter-freundii_CAV1741	npScarf	15741848	11	2.95	840327
citrobacter-freundii_CAV1741	npScarf	15772866	11	2.96	840327
citrobacter-freundii_CAV1741	npScarf	15924484	10	2.98	840327
citrobacter-freundii_CAV1741	npScarf	16068961	10	3.01	840327
citrobacter-freundii_CAV1741	npScarf	16256706	10	3.05	840327
citrobacter-freundii_CAV1741	npScarf	16340233	10	3.06	840327
citrobacter-freundii_CAV1741	npScarf	16528514	10	3.1	840327
citrobacter-freundii_CAV1741	npScarf	16643699	10	3.12	840327
citrobacter-freundii_CAV1741	npScarf	16643699	10	3.12	840327
citrobacter-freundii_CAV1741	npScarf	16804440	10	3.15	840327
citrobacter-freundii_CAV1741	npScarf	16804440	10	3.15	840327
citrobacter-freundii_CAV1741	npScarf	16962095	10	3.18	840327
citrobacter-freundii_CAV1741	npScarf	17078176	10	3.2	840327
citrobacter-freundii_CAV1741	npScarf	17208564	10	3.22	840327
citrobacter-freundii_CAV1741	npScarf	17345738	10	3.25	840327
citrobacter-freundii_CAV1741	npScarf	17435610	10	3.27	840327
citrobacter-freundii_CAV1741	npScarf	17550971	10	3.29	840327
citrobacter-freundii_CAV1741	npScarf	17623269	10	3.3	840327
citrobacter-freundii_CAV1741	npScarf	17623269	10	3.3	840327
citrobacter-freundii_CAV1741	npScarf	17701656	10	3.32	840327
citrobacter-freundii_CAV1741	npScarf	17882110	10	3.35	840327
citrobacter-freundii_CAV1741	npScarf	18007928	10	3.37	840327
citrobacter-freundii_CAV1741	npScarf	18133774	10	3.4	840327
citrobacter-freundii_CAV1741	npScarf	18264037	10	3.42	840327
citrobacter-freundii_CAV1741	npScarf	18370865	10	3.44	840327
citrobacter-freundii_CAV1741	npScarf	18453760	10	3.46	840327
citrobacter-freundii_CAV1741	npScarf	18515692	10	3.47	840327
citrobacter-freundii_CAV1741	npScarf	18567878	10	3.48	840327
citrobacter-freundii_CAV1741	npScarf	18655148	10	3.5	840327
citrobacter-freundii_CAV1741	npScarf	18822839	10	3.53	840327
citrobacter-freundii_CAV1741	npScarf	18883531	10	3.54	840327
citrobacter-freundii_CAV1741	npScarf	19121418	10	3.58	840327
citrobacter-freundii_CAV1741	npScarf	19205768	10	3.6	840327
citrobacter-freundii_CAV1741	npScarf	19236642	10	3.61	840327
citrobacter-freundii_CAV1741	npScarf	19381640	10	3.63	840327
citrobacter-freundii_CAV1741	npScarf	19519567	10	3.66	840327
citrobacter-freundii_CAV1741	npScarf	19702496	10	3.69	840327
citrobacter-freundii_CAV1741	npScarf	19752684	10	3.7	840327
citrobacter-freundii_CAV1741	npScarf	19884445	10	3.73	840327
citrobacter-freundii_CAV1741	npScarf	20067007	10	3.76	840327
citrobacter-freundii_CAV1741	npScarf	20149376	10	3.78	840327
citrobacter-freundii_CAV1741	npScarf	20309402	10	3.81	840327
citrobacter-freundii_CAV1741	npScarf	20414102	10	3.83	840327
citrobacter-freundii_CAV1741	npScarf	20580163	10	3.86	840327
citrobacter-freundii_CAV1741	npScarf	20714883	10	3.88	840327
citrobacter-freundii_CAV1741	npScarf	20757700	10	3.89	840327
citrobacter-freundii_CAV1741	npScarf	20881470	10	3.91	840327
citrobacter-freundii_CAV1741	npScarf	21014547	10	3.94	840327
citrobacter-freundii_CAV1741	npScarf	21095276	10	3.95	840327
citrobacter-freundii_CAV1741	npScarf	21202492	10	3.97	840327
citrobacter-freundii_CAV1741	npScarf	21372373	9	4.01	1241693
citrobacter-freundii_CAV1741	npScarf	21469634	9	4.02	1241693
citrobacter-freundii_CAV1741	npScarf	21536509	9	4.04	1241693
citrobacter-freundii_CAV1741	npScarf	21711955	9	4.07	1241693
citrobacter-freundii_CAV1741	npScarf	21845682	8	4.09	1241693
citrobacter-freundii_CAV1741	npScarf	21995600	8	4.12	1241693
citrobacter-freundii_CAV1741	npScarf	22144070	8	4.15	1241693
citrobacter-freundii_CAV1741	npScarf	22250873	8	4.17	1241693
citrobacter-freundii_CAV1741	npScarf	22283018	8	4.18	1241693
citrobacter-freundii_CAV1741	npScarf	22311538	8	4.18	1241693
citrobacter-freundii_CAV1741	npScarf	22448466	8	4.21	1241693
citrobacter-freundii_CAV1741	npScarf	22548061	8	4.23	1241693
citrobacter-freundii_CAV1741	npScarf	22635941	8	4.24	1241693
citrobacter-freundii_CAV1741	npScarf	22721750	8	4.26	1241693
citrobacter-freundii_CAV1741	npScarf	22853412	8	4.28	1241693
citrobacter-freundii_CAV1741	npScarf	22992596	8	4.31	1241693
citrobacter-freundii_CAV1741	npScarf	23166335	8	4.34	1241693
citrobacter-freundii_CAV1741	npScarf	23226278	8	4.35	1241693
citrobacter-freundii_CAV1741	npScarf	23290254	8	4.36	1241693
citrobacter-freundii_CAV1741	npScarf	23408877	8	4.39	1241693
citrobacter-freundii_CAV1741	npScarf	23521901	8	4.41	1241693
citrobacter-freundii_CAV1741	npScarf	23700942	8	4.44	1241693
citrobacter-freundii_CAV1741	npScarf	23807482	8	4.46	1241693
citrobacter-freundii_CAV1741	npScarf	23868815	8	4.47	1241693
citrobacter-freundii_CAV1741	npScarf	23997069	7	4.5	1241693
citrobacter-freundii_CAV1741	npScarf	24146938	7	4.53	1241693
citrobacter-freundii_CAV1741	npScarf	24238528	7	4.54	1241693
citrobacter-freundii_CAV1741	npScarf	24321312	6	4.56	3768413
citrobacter-freundii_CAV1741	npScarf	24418557	6	4.58	3768213
citrobacter-freundii_CAV1741	npScarf	24470117	6	4.59	3768213
citrobacter-freundii_CAV1741	npScarf	24609435	6	4.61	3768213
citrobacter-freundii_CAV1741	npScarf	24755224	6	4.64	3768213
citrobacter-freundii_CAV1741	npScarf	24853393	6	4.66	3768213
citrobacter-freundii_CAV1741	npScarf	24888349	6	4.66	3768213
citrobacter-freundii_CAV1741	npScarf	25021631	6	4.69	3768213
citrobacter-freundii_CAV1741	npScarf	25097149	6	4.7	3768213
citrobacter-freundii_CAV1741	npScarf	25162193	6	4.72	3768213
citrobacter-freundii_CAV1741	npScarf	25261286	6	4.73	3768213
citrobacter-freundii_CAV1741	npScarf	25330499	6	4.75	3768213
citrobacter-freundii_CAV1741	npScarf	25402032	6	4.76	3768213
citrobacter-freundii_CAV1741	npScarf	25566060	6	4.79	3768213
citrobacter-freundii_CAV1741	npScarf	25698665	6	4.82	3768213
citrobacter-freundii_CAV1741	npScarf	25745343	6	4.82	3768213
citrobacter-freundii_CAV1741	npScarf	25832366	6	4.84	3768213
citrobacter-freundii_CAV1741	npScarf	25878516	6	4.85	3768213
citrobacter-freundii_CAV1741	npScarf	25998360	6	4.87	3768213
citrobacter-freundii_CAV1741	npScarf	26135179	5	4.9	5010906
citrobacter-freundii_CAV1741	npScarf	26292164	5	4.93	5010906
citrobacter-freundii_CAV1741	npScarf	26388128	5	4.95	5010906
citrobacter-freundii_CAV1741	npScarf	26458413	5	4.96	5010906
citrobacter-freundii_CAV1741	npScarf	26604550	5	4.99	5010906
citrobacter-freundii_CAV1741	npScarf	26725255	5	5.01	5010906
citrobacter-freundii_CAV1741	npScarf	26850572	5	5.03	5010906
citrobacter-freundii_CAV1741	npScarf	26962395	5	5.05	5010906
citrobacter-freundii_CAV1741	npScarf	27109989	5	5.08	5010906
citrobacter-freundii_CAV1741	npScarf	27235724	5	5.1	5010906
citrobacter-freundii_CAV1741	npScarf	27235724	5	5.1	5010906
citrobacter-freundii_CAV1741	npScarf	27368227	5	5.13	5010906
citrobacter-freundii_CAV1741	npScarf	27432986	5	5.14	5010906
citrobacter-freundii_CAV1741	npScarf	27601005	5	5.17	5010906
citrobacter-freundii_CAV1741	npScarf	27658855	5	5.18	5010906
citrobacter-freundii_CAV1741	npScarf	27782444	5	5.21	5010907
citrobacter-freundii_CAV1741	npScarf	27859148	5	5.22	5010907
citrobacter-freundii_CAV1741	npScarf	27960670	5	5.24	5010907
citrobacter-freundii_CAV1741	npScarf	28059463	5	5.26	5010907
citrobacter-freundii_CAV1741	npScarf	28158439	5	5.28	5010907
citrobacter-freundii_CAV1741	npScarf	28287661	5	5.3	5010907
citrobacter-freundii_CAV1741	npScarf	28411708	5	5.32	5010907
citrobacter-freundii_CAV1741	npScarf	28568679	5	5.35	5010907
citrobacter-freundii_CAV1741	npScarf	28756359	5	5.39	5010907
citrobacter-freundii_CAV1741	npScarf	28781478	5	5.39	5010907
citrobacter-freundii_CAV1741	npScarf	28925028	5	5.42	5010907
citrobacter-freundii_CAV1741	npScarf	29018476	5	5.44	5010907
citrobacter-freundii_CAV1741	npScarf	29107417	5	5.45	5010907
citrobacter-freundii_CAV1741	npScarf	29141333	5	5.46	5010907
citrobacter-freundii_CAV1741	npScarf	29263986	5	5.48	5010907
citrobacter-freundii_CAV1741	npScarf	29351975	5	5.5	5013097
citrobacter-freundii_CAV1741	npScarf	29373318	5	5.5	5013097
citrobacter-freundii_CAV1741	npScarf	29471026	5	5.52	5013097
citrobacter-freundii_CAV1741	npScarf	29608566	5	5.55	5013097
citrobacter-freundii_CAV1741	npScarf	29675438	5	5.56	5013097
citrobacter-freundii_CAV1741	npScarf	29753345	5	5.58	5013097
citrobacter-freundii_CAV1741	npScarf	29838658	5	5.59	5013097
citrobacter-freundii_CAV1741	npScarf	29987595	5	5.62	5013097
citrobacter-freundii_CAV1741	npScarf	30091886	5	5.64	5013097
citrobacter-freundii_CAV1741	npScarf	30144356	5	5.65	5013097
citrobacter-freundii_CAV1741	npScarf	30269330	5	5.67	5013097
citrobacter-freundii_CAV1741	npScarf	30502821	5	5.72	5013097
citrobacter-freundii_CAV1741	npScarf	30576451	5	5.73	5013097
citrobacter-freundii_CAV1741	npScarf	30643155	5	5.74	5013097
citrobacter-freundii_CAV1741	npScarf	30821663	5	5.78	5013097
citrobacter-freundii_CAV1741	npScarf	30855191	5	5.78	5013097
citrobacter-freundii_CAV1741	npScarf	30953181	5	5.8	5013097
citrobacter-freundii_CAV1741	npScarf	31097125	5	5.83	5013097
citrobacter-freundii_CAV1741	npScarf	31145034	5	5.84	5013097
citrobacter-freundii_CAV1741	npScarf	31263338	5	5.86	5013097
citrobacter-freundii_CAV1741	npScarf	31306422	5	5.87	5013097
citrobacter-freundii_CAV1741	npScarf	31420926	5	5.89	5013097
citrobacter-freundii_CAV1741	npScarf	31551846	5	5.91	5013097
citrobacter-freundii_CAV1741	npScarf	31705048	5	5.94	5013097
citrobacter-freundii_CAV1741	npScarf	31859762	5	5.97	5013097
citrobacter-freundii_CAV1741	npScarf	31917312	5	5.98	5013097
citrobacter-freundii_CAV1741	npScarf	32003648	5	6	5013097
citrobacter-freundii_CAV1741	npScarf	32115327	5	6.02	5013097
citrobacter-freundii_CAV1741	npScarf	32295450	5	6.05	5013097
citrobacter-freundii_CAV1741	npScarf	32457128	5	6.08	5013097
citrobacter-freundii_CAV1741	npScarf	32529730	5	6.1	5013097
citrobacter-freundii_CAV1741	npScarf	32681671	5	6.12	5013097
citrobacter-freundii_CAV1741	npScarf	32792568	5	6.15	5013097
citrobacter-freundii_CAV1741	npScarf	32804058	5	6.15	5013097
citrobacter-freundii_CAV1741	npScarf	32945198	5	6.17	5013097
citrobacter-freundii_CAV1741	npScarf	33056767	5	6.2	5013097
citrobacter-freundii_CAV1741	npScarf	33224773	5	6.23	5013097
citrobacter-freundii_CAV1741	npScarf	33388897	5	6.26	5013097
citrobacter-freundii_CAV1741	npScarf	33485357	5	6.28	5013097
citrobacter-freundii_CAV1741	npScarf	33554244	5	6.29	5013097
citrobacter-freundii_CAV1741	npScarf	33707023	5	6.32	5013097
citrobacter-freundii_CAV1741	npScarf	33818729	5	6.34	5013097
citrobacter-freundii_CAV1741	npScarf	33866305	5	6.35	5013097
citrobacter-freundii_CAV1741	npScarf	33919200	5	6.36	5013097
citrobacter-freundii_CAV1741	npScarf	34106890	5	6.39	5013097
citrobacter-freundii_CAV1741	npScarf	34169093	5	6.4	5013097
citrobacter-freundii_CAV1741	npScarf	34273197	5	6.42	5013097
citrobacter-freundii_CAV1741	npScarf	34367222	5	6.44	5013097
citrobacter-freundii_CAV1741	npScarf	34547207	5	6.47	5013097
citrobacter-freundii_CAV1741	npScarf	34640535	5	6.49	5013097
citrobacter-freundii_CAV1741	npScarf	34751238	5	6.51	5013097
citrobacter-freundii_CAV1741	npScarf	34898296	5	6.54	5013097
citrobacter-freundii_CAV1741	npScarf	35041883	5	6.57	5013097
citrobacter-freundii_CAV1741	npScarf	35107669	5	6.58	5013097
citrobacter-freundii_CAV1741	npScarf	35209491	5	6.6	5013097
citrobacter-freundii_CAV1741	npScarf	35276097	5	6.61	5013097
citrobacter-freundii_CAV1741	npScarf	35378873	5	6.63	5013097
citrobacter-freundii_CAV1741	npScarf	35485165	5	6.65	5013097
citrobacter-freundii_CAV1741	npScarf	35665160	5	6.68	5013097
citrobacter-freundii_CAV1741	npScarf	35685045	5	6.69	5013097
citrobacter-freundii_CAV1741	npScarf	35792213	5	6.71	5013097
citrobacter-freundii_CAV1741	npScarf	35912221	5	6.73	5013097
citrobacter-freundii_CAV1741	npScarf	36118722	5	6.77	5013097
citrobacter-freundii_CAV1741	npScarf	36227288	5	6.79	5013097
citrobacter-freundii_CAV1741	npScarf	36357757	5	6.81	5013097
citrobacter-freundii_CAV1741	npScarf	36489277	5	6.84	5013097
citrobacter-freundii_CAV1741	npScarf	36698067	5	6.88	5013097
citrobacter-freundii_CAV1741	npScarf	36698067	5	6.88	5013097
citrobacter-freundii_CAV1741	npScarf	36764789	5	6.89	5013097
citrobacter-freundii_CAV1741	npScarf	36873373	5	6.91	5013097
citrobacter-freundii_CAV1741	npScarf	37026790	5	6.94	5013097
citrobacter-freundii_CAV1741	npScarf	37174446	5	6.97	5013097
citrobacter-freundii_CAV1741	npScarf	37349825	5	7	5013097
citrobacter-freundii_CAV1741	npScarf	37474782	5	7.02	5013097
citrobacter-freundii_CAV1741	npScarf	37597665	5	7.05	5013097
citrobacter-freundii_CAV1741	npScarf	37685335	5	7.06	5013097
citrobacter-freundii_CAV1741	npScarf	37725034	5	7.07	5013097
citrobacter-freundii_CAV1741	npScarf	37845666	5	7.09	5013097
citrobacter-freundii_CAV1741	npScarf	37961891	5	7.11	5013097
citrobacter-freundii_CAV1741	npScarf	38105433	5	7.14	5013097
citrobacter-freundii_CAV1741	npScarf	38105433	5	7.14	5013097
citrobacter-freundii_CAV1741	npScarf	38295423	5	7.18	5013097
citrobacter-freundii_CAV1741	npScarf	38311752	5	7.18	5013097
citrobacter-freundii_CAV1741	npScarf	38334815	5	7.18	5013097
citrobacter-freundii_CAV1741	npScarf	38512287	5	7.22	5013097
citrobacter-freundii_CAV1741	npScarf	38660686	5	7.25	5013097
citrobacter-freundii_CAV1741	npScarf	38686714	5	7.25	5013097
citrobacter-freundii_CAV1741	npScarf	38776316	5	7.27	5013097
citrobacter-freundii_CAV1741	npScarf	38822062	5	7.28	5013097
citrobacter-freundii_CAV1741	npScarf	38894366	5	7.29	5013097
citrobacter-freundii_CAV1741	npScarf	38914535	5	7.29	5013097
citrobacter-freundii_CAV1741	npScarf	39013513	5	7.31	5013097
citrobacter-freundii_CAV1741	npScarf	39102707	5	7.33	5013097
citrobacter-freundii_CAV1741	npScarf	39199220	5	7.35	5013097
citrobacter-freundii_CAV1741	npScarf	39336361	5	7.37	5013097
citrobacter-freundii_CAV1741	npScarf	39471165	5	7.4	5013097
citrobacter-freundii_CAV1741	npScarf	39592659	5	7.42	5013097
citrobacter-freundii_CAV1741	npScarf	39623486	5	7.43	5013097
citrobacter-freundii_CAV1741	npScarf	39772124	5	7.45	5013097
citrobacter-freundii_CAV1741	npScarf	39853511	5	7.47	5013097
citrobacter-freundii_CAV1741	npScarf	39982228	5	7.49	5013097
citrobacter-freundii_CAV1741	npScarf	40150916	5	7.52	5013097
citrobacter-freundii_CAV1741	npScarf	40251219	5	7.54	5013097
citrobacter-freundii_CAV1741	npScarf	40423244	5	7.58	5013097
citrobacter-freundii_CAV1741	npScarf	40525123	5	7.59	5013097
citrobacter-freundii_CAV1741	npScarf	40627186	5	7.61	5013097
citrobacter-freundii_CAV1741	npScarf	40721981	5	7.63	5013097
citrobacter-freundii_CAV1741	npScarf	40814654	5	7.65	5013097
citrobacter-freundii_CAV1741	npScarf	41024171	5	7.69	5013097
citrobacter-freundii_CAV1741	npScarf	41068778	5	7.7	5013097
citrobacter-freundii_CAV1741	npScarf	41192102	5	7.72	5013097
citrobacter-freundii_CAV1741	npScarf	41192102	5	7.72	5013097
citrobacter-freundii_CAV1741	npScarf	41333873	5	7.75	5013097
citrobacter-freundii_CAV1741	npScarf	41440392	5	7.77	5013097
citrobacter-freundii_CAV1741	npScarf	41509756	5	7.78	5013097
citrobacter-freundii_CAV1741	npScarf	41623164	5	7.8	5013097
citrobacter-freundii_CAV1741	npScarf	41743849	5	7.82	5013097
citrobacter-freundii_CAV1741	npScarf	41840435	5	7.84	5013097
citrobacter-freundii_CAV1741	npScarf	41893892	5	7.85	5013097
citrobacter-freundii_CAV1741	npScarf	42133219	5	7.9	5013097
citrobacter-freundii_CAV1741	npScarf	42261273	5	7.92	5013097
citrobacter-freundii_CAV1741	npScarf	42393443	5	7.94	5013097
citrobacter-freundii_CAV1741	npScarf	42512316	5	7.97	5013097
citrobacter-freundii_CAV1741	npScarf	42616417	5	7.99	5013097
citrobacter-freundii_CAV1741	npScarf	42778667	5	8.02	5013097
citrobacter-freundii_CAV1741	npScarf	42897467	5	8.04	5013097
citrobacter-freundii_CAV1741	npScarf	42975652	5	8.05	5013097
citrobacter-freundii_CAV1741	npScarf	43020605	5	8.06	5013097
citrobacter-freundii_CAV1741	npScarf	43131065	5	8.08	5013097
citrobacter-freundii_CAV1741	npScarf	43233322	5	8.1	5013097
citrobacter-freundii_CAV1741	npScarf	43322091	5	8.12	5013097
citrobacter-freundii_CAV1741	npScarf	43520100	5	8.16	5013097
citrobacter-freundii_CAV1741	npScarf	43646733	5	8.18	5013097
citrobacter-freundii_CAV1741	npScarf	43765999	5	8.2	5013097
citrobacter-freundii_CAV1741	npScarf	43892531	5	8.23	5013097
citrobacter-freundii_CAV1741	npScarf	44019983	5	8.25	5013097
citrobacter-freundii_CAV1741	npScarf	44139532	5	8.27	5013097
citrobacter-freundii_CAV1741	npScarf	44297977	5	8.3	5013097
citrobacter-freundii_CAV1741	npScarf	44425065	5	8.33	5013097
citrobacter-freundii_CAV1741	npScarf	44561722	5	8.35	5013097
citrobacter-freundii_CAV1741	npScarf	44666777	5	8.37	5013097
citrobacter-freundii_CAV1741	npScarf	44798187	5	8.4	5013097
citrobacter-freundii_CAV1741	npScarf	44918006	5	8.42	5013097
citrobacter-freundii_CAV1741	npScarf	45053460	5	8.44	5013097
citrobacter-freundii_CAV1741	npScarf	45159292	5	8.46	5013097
citrobacter-freundii_CAV1741	npScarf	45275731	5	8.48	5013097
citrobacter-freundii_CAV1741	npScarf	45452871	5	8.52	5013097
citrobacter-freundii_CAV1741	npScarf	45576201	5	8.54	5013097
citrobacter-freundii_CAV1741	npScarf	45707304	5	8.57	5015433
citrobacter-freundii_CAV1741	npScarf	45837968	5	8.59	5015433
citrobacter-freundii_CAV1741	npScarf	45920159	5	8.61	5015433
citrobacter-freundii_CAV1741	npScarf	46108047	5	8.64	5015433
citrobacter-freundii_CAV1741	npScarf	46232126	5	8.66	5015433
citrobacter-freundii_CAV1741	npScarf	46309193	5	8.68	5015433
citrobacter-freundii_CAV1741	npScarf	46432890	5	8.7	5015433
citrobacter-freundii_CAV1741	npScarf	46566544	5	8.73	5015433
citrobacter-freundii_CAV1741	npScarf	46687668	5	8.75	5015433
citrobacter-freundii_CAV1741	npScarf	46713512	5	8.75	5015433
citrobacter-freundii_CAV1741	npScarf	46913372	5	8.79	5015433
citrobacter-freundii_CAV1741	npScarf	47010276	5	8.81	5015433
citrobacter-freundii_CAV1741	npScarf	47115475	5	8.83	5015433
citrobacter-freundii_CAV1741	npScarf	47271993	5	8.86	5015433
citrobacter-freundii_CAV1741	npScarf	47320542	5	8.87	5015433
citrobacter-freundii_CAV1741	npScarf	47484379	5	8.9	5015433
citrobacter-freundii_CAV1741	npScarf	47608493	5	8.92	5015433
citrobacter-freundii_CAV1741	npScarf	47768188	5	8.95	5015433
citrobacter-freundii_CAV1741	npScarf	47865420	5	8.97	5015433
citrobacter-freundii_CAV1741	npScarf	47972127	5	8.99	5015433
citrobacter-freundii_CAV1741	npScarf	48093926	5	9.01	5015433
citrobacter-freundii_CAV1741	npScarf	48135072	5	9.02	5015433
citrobacter-freundii_CAV1741	npScarf	48291470	5	9.05	5015433
citrobacter-freundii_CAV1741	npScarf	48420828	5	9.07	5015433
citrobacter-freundii_CAV1741	npScarf	48520159	5	9.09	5015433
citrobacter-freundii_CAV1741	npScarf	48673089	5	9.12	5015433
citrobacter-freundii_CAV1741	npScarf	48786343	5	9.14	5015433
citrobacter-freundii_CAV1741	npScarf	48896681	5	9.16	5015433
citrobacter-freundii_CAV1741	npScarf	48954315	5	9.17	5015433
citrobacter-freundii_CAV1741	npScarf	49103155	5	9.2	5015433
citrobacter-freundii_CAV1741	npScarf	49261649	5	9.23	5015433
citrobacter-freundii_CAV1741	npScarf	49402953	5	9.26	5015433
citrobacter-freundii_CAV1741	npScarf	49627072	5	9.3	5015433
citrobacter-freundii_CAV1741	npScarf	49640903	5	9.3	5015433
citrobacter-freundii_CAV1741	npScarf	49801071	5	9.33	5015433
citrobacter-freundii_CAV1741	npScarf	49885582	5	9.35	5015433
citrobacter-freundii_CAV1741	npScarf	50026788	5	9.38	5015433
citrobacter-freundii_CAV1741	npScarf	50199918	5	9.41	5015433
citrobacter-freundii_CAV1741	npScarf	50382411	5	9.44	5015433
citrobacter-freundii_CAV1741	npScarf	50472520	5	9.46	5015433
citrobacter-freundii_CAV1741	npScarf	50611316	5	9.48	5015433
citrobacter-freundii_CAV1741	npScarf	50758547	5	9.51	5015433
citrobacter-freundii_CAV1741	npScarf	50875278	5	9.53	5015433
citrobacter-freundii_CAV1741	npScarf	51010253	5	9.56	5015433
citrobacter-freundii_CAV1741	npScarf	51033137	5	9.56	5015433
citrobacter-freundii_CAV1741	npScarf	51141578	5	9.58	5015433
citrobacter-freundii_CAV1741	npScarf	51236748	5	9.6	5015433
citrobacter-freundii_CAV1741	npScarf	51398168	5	9.63	5015433
citrobacter-freundii_CAV1741	npScarf	51510985	5	9.65	5015433
citrobacter-freundii_CAV1741	npScarf	51568654	5	9.66	5015433
citrobacter-freundii_CAV1741	npScarf	51664138	5	9.68	5015433
citrobacter-freundii_CAV1741	npScarf	51855443	5	9.72	5015433
citrobacter-freundii_CAV1741	npScarf	51960211	5	9.74	5015433
citrobacter-freundii_CAV1741	npScarf	52109072	5	9.77	5015433
citrobacter-freundii_CAV1741	npScarf	52192679	5	9.78	5015433
citrobacter-freundii_CAV1741	npScarf	52285813	5	9.8	5015433
citrobacter-freundii_CAV1741	npScarf	52470813	5	9.83	5015433
citrobacter-freundii_CAV1741	npScarf	52607700	5	9.86	5015433
citrobacter-freundii_CAV1741	npScarf	52808736	5	9.9	5015433
citrobacter-freundii_CAV1741	npScarf	52933047	5	9.92	5015433
citrobacter-freundii_CAV1741	npScarf	53108479	5	9.95	5015433
citrobacter-freundii_CAV1741	npScarf	53149800	5	9.96	5015433
citrobacter-freundii_CAV1741	npScarf	53214920	5	9.97	5015433
citrobacter-freundii_CAV1741	npScarf	53274338	5	9.98	5015433
citrobacter-freundii_CAV1741	npScarf	53328329	5	9.99	5015433
citrobacter-freundii_CAV1741	npScarf	53461794	5	10.02	5015433
citrobacter-freundii_CAV1741	npScarf	53567941	5	10.04	5015433
citrobacter-freundii_CAV1741	npScarf	53597928	5	10.04	5015433
citrobacter-freundii_CAV1741	npScarf	53688644	5	10.06	5015433
citrobacter-freundii_CAV1741	npScarf	53767151	5	10.08	5015433
citrobacter-freundii_CAV1741	npScarf	53908858	5	10.1	5015433
citrobacter-freundii_CAV1741	npScarf	54074931	5	10.13	5015433
citrobacter-freundii_CAV1741	npScarf	54159292	5	10.15	5015433
citrobacter-freundii_CAV1741	npScarf	54260057	5	10.17	5015636
citrobacter-freundii_CAV1741	npScarf	54372400	5	10.19	5015636
citrobacter-freundii_CAV1741	npScarf	54558841	5	10.22	5015636
citrobacter-freundii_CAV1741	npScarf	54691085	5	10.25	5015636
citrobacter-freundii_CAV1741	npScarf	54796805	5	10.27	5015636
citrobacter-freundii_CAV1741	npScarf	54984611	5	10.3	5015636
citrobacter-freundii_CAV1741	npScarf	55119391	5	10.33	5015636
citrobacter-freundii_CAV1741	npScarf	55197232	5	10.34	5015636
citrobacter-freundii_CAV1741	npScarf	55330626	5	10.37	5015636
citrobacter-freundii_CAV1741	npScarf	55469294	5	10.4	5015636
citrobacter-freundii_CAV1741	npScarf	55547561	5	10.41	5015636
citrobacter-freundii_CAV1741	npScarf	55728929	5	10.44	5015636
citrobacter-freundii_CAV1741	npScarf	55852038	5	10.47	5015636
citrobacter-freundii_CAV1741	npScarf	55971153	5	10.49	5015636
citrobacter-freundii_CAV1741	npScarf	56021585	5	10.5	5015636
citrobacter-freundii_CAV1741	npScarf	56171439	5	10.53	5015636
citrobacter-freundii_CAV1741	npScarf	56306572	5	10.55	5015636
citrobacter-freundii_CAV1741	npScarf	56511134	5	10.59	5015636
citrobacter-freundii_CAV1741	npScarf	56573236	5	10.6	5015636
citrobacter-freundii_CAV1741	npScarf	56633146	5	10.61	5015636
citrobacter-freundii_CAV1741	npScarf	56754396	5	10.64	5015636
citrobacter-freundii_CAV1741	npScarf	56877329	5	10.66	5015636
citrobacter-freundii_CAV1741	npScarf	56907206	5	10.66	5015636
citrobacter-freundii_CAV1741	npScarf	57017474	5	10.69	5015636
citrobacter-freundii_CAV1741	npScarf	57226097	5	10.72	5015636
citrobacter-freundii_CAV1741	npScarf	57356950	5	10.75	5015636
citrobacter-freundii_CAV1741	npScarf	57478584	5	10.77	5015636
citrobacter-freundii_CAV1741	npScarf	57574212	5	10.79	5015636
citrobacter-freundii_CAV1741	npScarf	57592740	5	10.79	5015636
citrobacter-freundii_CAV1741	npScarf	57700988	5	10.81	5015636
citrobacter-freundii_CAV1741	npScarf	57831580	5	10.84	5015636
citrobacter-freundii_CAV1741	npScarf	57946376	5	10.86	5015636
citrobacter-freundii_CAV1741	npScarf	58017452	5	10.87	5015636
citrobacter-freundii_CAV1741	npScarf	58109023	5	10.89	5015636
citrobacter-freundii_CAV1741	npScarf	58337550	5	10.93	5015636
citrobacter-freundii_CAV1741	npScarf	58420684	5	10.95	5015636
citrobacter-freundii_CAV1741	npScarf	58515354	5	10.97	5015636
citrobacter-freundii_CAV1741	npScarf	58658506	5	10.99	5015636
citrobacter-freundii_CAV1741	npScarf	58763056	5	11.01	5015636
citrobacter-freundii_CAV1741	npScarf	58897397	5	11.04	5015636
citrobacter-freundii_CAV1741	npScarf	58971494	5	11.05	5015636
citrobacter-freundii_CAV1741	npScarf	59095686	5	11.07	5015636
citrobacter-freundii_CAV1741	npScarf	59233020	5	11.1	5015636
citrobacter-freundii_CAV1741	npScarf	59319206	5	11.12	5015636
citrobacter-freundii_CAV1741	npScarf	59409517	5	11.13	5015636
citrobacter-freundii_CAV1741	npScarf	59409517	5	11.13	5015636
citrobacter-freundii_CAV1741	npScarf	59517356	5	11.15	5015636
citrobacter-freundii_CAV1741	npScarf	59698873	5	11.19	5015636
citrobacter-freundii_CAV1741	npScarf	59764103	5	11.2	5015636
citrobacter-freundii_CAV1741	npScarf	59914823	5	11.23	5015636
citrobacter-freundii_CAV1741	npScarf	60001070	5	11.24	5015636
citrobacter-freundii_CAV1741	npScarf	60060128	5	11.26	5015636
citrobacter-freundii_CAV1741	npScarf	60195267	5	11.28	5015636
citrobacter-freundii_CAV1741	npScarf	60195267	5	11.28	5015636
citrobacter-freundii_CAV1741	npScarf	60234255	5	11.29	5015636
citrobacter-freundii_CAV1741	npScarf	60314688	5	11.3	5015636
citrobacter-freundii_CAV1741	npScarf	60385988	5	11.32	5015636
citrobacter-freundii_CAV1741	npScarf	60502751	5	11.34	5015636
citrobacter-freundii_CAV1741	npScarf	60590153	5	11.35	5015636
citrobacter-freundii_CAV1741	npScarf	60800924	5	11.39	5015636
citrobacter-freundii_CAV1741	npScarf	60800924	5	11.39	5015636
citrobacter-freundii_CAV1741	npScarf	60888773	5	11.41	5015636
citrobacter-freundii_CAV1741	npScarf	61047548	5	11.44	5015636
citrobacter-freundii_CAV1741	npScarf	61176614	5	11.46	5015636
citrobacter-freundii_CAV1741	npScarf	61319441	5	11.49	5015636
citrobacter-freundii_CAV1741	npScarf	61449940	5	11.52	5015636
citrobacter-freundii_CAV1741	npScarf	61545298	5	11.53	5015636
citrobacter-freundii_CAV1741	npScarf	61674802	5	11.56	5015636
citrobacter-freundii_CAV1741	npScarf	61719058	5	11.57	5015636
citrobacter-freundii_CAV1741	npScarf	61842396	5	11.59	5015636
citrobacter-freundii_CAV1741	npScarf	61963237	5	11.61	5015636
citrobacter-freundii_CAV1741	npScarf	62074579	5	11.63	5015636
citrobacter-freundii_CAV1741	npScarf	62226035	5	11.66	5015636
citrobacter-freundii_CAV1741	npScarf	62286460	5	11.67	5015636
citrobacter-freundii_CAV1741	npScarf	62439356	5	11.7	5015636
citrobacter-freundii_CAV1741	npScarf	62531430	5	11.72	5015636
citrobacter-freundii_CAV1741	npScarf	62617864	5	11.73	5015636
citrobacter-freundii_CAV1741	npScarf	62781415	5	11.77	5015636
citrobacter-freundii_CAV1741	npScarf	62868421	5	11.78	5015636
citrobacter-freundii_CAV1741	npScarf	62983377	5	11.8	5015636
citrobacter-freundii_CAV1741	npScarf	63066294	5	11.82	5015636
citrobacter-freundii_CAV1741	npScarf	63130140	5	11.83	5015636
citrobacter-freundii_CAV1741	npScarf	63356203	5	11.87	5015636
citrobacter-freundii_CAV1741	npScarf	63441216	5	11.89	5015636
citrobacter-freundii_CAV1741	npScarf	63528671	5	11.91	5015636
citrobacter-freundii_CAV1741	npScarf	63755224	5	11.95	5015636
citrobacter-freundii_CAV1741	npScarf	63850439	5	11.97	5015636
citrobacter-freundii_CAV1741	npScarf	63997526	5	11.99	5015636
citrobacter-freundii_CAV1741	npScarf	64097148	5	12.01	5015636
citrobacter-freundii_CAV1741	npScarf	64225711	5	12.04	5015636
citrobacter-freundii_CAV1741	npScarf	64359128	5	12.06	5015636
citrobacter-freundii_CAV1741	npScarf	64466866	5	12.08	5015636
citrobacter-freundii_CAV1741	npScarf	64518150	5	12.09	5015636
citrobacter-freundii_CAV1741	npScarf	64619053	5	12.11	5015636
citrobacter-freundii_CAV1741	npScarf	64722533	5	12.13	5015636
citrobacter-freundii_CAV1741	npScarf	64759452	5	12.14	5015636
citrobacter-freundii_CAV1741	npScarf	64856251	5	12.15	5015636
citrobacter-freundii_CAV1741	npScarf	64894343	5	12.16	5015636
citrobacter-freundii_CAV1741	npScarf	65121513	5	12.2	5015636
citrobacter-freundii_CAV1741	npScarf	65121513	5	12.2	5015636
citrobacter-freundii_CAV1741	npScarf	65313970	5	12.24	5015636
citrobacter-freundii_CAV1741	npScarf	65430313	5	12.26	5015636
citrobacter-freundii_CAV1741	npScarf	65581187	5	12.29	5015636
citrobacter-freundii_CAV1741	npScarf	65700915	5	12.31	5015636
citrobacter-freundii_CAV1741	npScarf	65777780	5	12.33	5015636
citrobacter-freundii_CAV1741	npScarf	65913676	5	12.35	5015636
citrobacter-freundii_CAV1741	npScarf	65982183	5	12.37	5015636
citrobacter-freundii_CAV1741	npScarf	66130907	5	12.39	5015636
citrobacter-freundii_CAV1741	npScarf	66169264	5	12.4	5015636
citrobacter-freundii_CAV1741	npScarf	66290705	5	12.42	5015636
citrobacter-freundii_CAV1741	npScarf	66387560	5	12.44	5015636
citrobacter-freundii_CAV1741	npScarf	66531875	5	12.47	5015636
citrobacter-freundii_CAV1741	npScarf	66660823	5	12.49	5015636
citrobacter-freundii_CAV1741	npScarf	66729384	5	12.51	5015636
citrobacter-freundii_CAV1741	npScarf	66853007	5	12.53	5015636
citrobacter-freundii_CAV1741	npScarf	66994456	5	12.56	5015636
citrobacter-freundii_CAV1741	npScarf	67123501	5	12.58	5015636
citrobacter-freundii_CAV1741	npScarf	67188105	5	12.59	5015636
citrobacter-freundii_CAV1741	npScarf	67220960	5	12.6	5015636
citrobacter-freundii_CAV1741	npScarf	67329632	5	12.62	5015636
citrobacter-freundii_CAV1741	npScarf	67397137	5	12.63	5015636
citrobacter-freundii_CAV1741	npScarf	67479700	5	12.65	5015636
citrobacter-freundii_CAV1741	npScarf	67565832	5	12.66	5015636
citrobacter-freundii_CAV1741	npScarf	67689305	5	12.69	5015636
citrobacter-freundii_CAV1741	npScarf	67754907	5	12.7	5015636
citrobacter-freundii_CAV1741	npScarf	67858606	5	12.72	5015636
citrobacter-freundii_CAV1741	npScarf	67905676	5	12.73	5015636
citrobacter-freundii_CAV1741	npScarf	68038005	5	12.75	5015636
citrobacter-freundii_CAV1741	npScarf	68151784	5	12.77	5015636
citrobacter-freundii_CAV1741	npScarf	68241181	5	12.79	5015636
citrobacter-freundii_CAV1741	npScarf	68409376	5	12.82	5015636
citrobacter-freundii_CAV1741	npScarf	68470804	5	12.83	5015636
citrobacter-freundii_CAV1741	npScarf	68581448	5	12.85	5015636
citrobacter-freundii_CAV1741	npScarf	68626561	5	12.86	5015636
citrobacter-freundii_CAV1741	npScarf	68731195	5	12.88	5015636
citrobacter-freundii_CAV1741	npScarf	68833092	5	12.9	5015636
citrobacter-freundii_CAV1741	npScarf	68907710	5	12.91	5015636
citrobacter-freundii_CAV1741	npScarf	69042610	5	12.94	5015636
citrobacter-freundii_CAV1741	npScarf	69065274	5	12.94	5015636
citrobacter-freundii_CAV1741	npScarf	69272723	5	12.98	5015636
citrobacter-freundii_CAV1741	npScarf	69391758	5	13	5015636
citrobacter-freundii_CAV1741	npScarf	69558649	5	13.04	5015636
citrobacter-freundii_CAV1741	npScarf	69685414	5	13.06	5015636
citrobacter-freundii_CAV1741	npScarf	69792661	5	13.08	5015636
citrobacter-freundii_CAV1741	npScarf	69830003	5	13.09	5015636
citrobacter-freundii_CAV1741	npScarf	69873454	5	13.09	5015636
citrobacter-freundii_CAV1741	npScarf	69901713	5	13.1	5015636
citrobacter-freundii_CAV1741	npScarf	69970285	5	13.11	5015636
citrobacter-freundii_CAV1741	npScarf	70015151	5	13.12	5015636
citrobacter-freundii_CAV1741	npScarf	70150265	5	13.15	5015636
citrobacter-freundii_CAV1741	npScarf	70194566	5	13.15	5015636
citrobacter-freundii_CAV1741	npScarf	70253512	5	13.17	5015636
citrobacter-freundii_CAV1741	npScarf	70409659	5	13.2	5015636
citrobacter-freundii_CAV1741	npScarf	70474729	5	13.21	5015636
citrobacter-freundii_CAV1741	npScarf	70611883	5	13.23	5015636
citrobacter-freundii_CAV1741	npScarf	70711706	5	13.25	5015636
citrobacter-freundii_CAV1741	npScarf	70768520	5	13.26	5015636
citrobacter-freundii_CAV1741	npScarf	70894812	5	13.29	5015636
citrobacter-freundii_CAV1741	npScarf	71016287	5	13.31	5015636
citrobacter-freundii_CAV1741	npScarf	71091035	5	13.32	5015636
citrobacter-freundii_CAV1741	npScarf	71168273	5	13.34	5015636
citrobacter-freundii_CAV1741	npScarf	71277350	5	13.36	5015636
citrobacter-freundii_CAV1741	npScarf	71374991	5	13.38	5015636
citrobacter-freundii_CAV1741	npScarf	71491420	5	13.4	5015636
citrobacter-freundii_CAV1741	npScarf	71550424	5	13.41	5015636
citrobacter-freundii_CAV1741	npScarf	71711532	5	13.44	5015636
citrobacter-freundii_CAV1741	npScarf	71807365	5	13.46	5015636
citrobacter-freundii_CAV1741	npScarf	71926446	5	13.48	5015636
citrobacter-freundii_CAV1741	npScarf	72082190	5	13.51	5015636
citrobacter-freundii_CAV1741	npScarf	72094219	5	13.51	5015636
citrobacter-freundii_CAV1741	npScarf	72185457	5	13.53	5015636
citrobacter-freundii_CAV1741	npScarf	72309028	5	13.55	5015636
citrobacter-freundii_CAV1741	npScarf	72353639	5	13.56	5015636
citrobacter-freundii_CAV1741	npScarf	72538407	5	13.59	5015636
citrobacter-freundii_CAV1741	npScarf	72668500	5	13.62	5015636
citrobacter-freundii_CAV1741	npScarf	72835312	5	13.65	5015636
citrobacter-freundii_CAV1741	npScarf	72909197	5	13.66	5015636
citrobacter-freundii_CAV1741	npScarf	72925779	5	13.67	5015636
citrobacter-freundii_CAV1741	npScarf	73048681	5	13.69	5015636
citrobacter-freundii_CAV1741	npScarf	73083271	5	13.7	5015636
citrobacter-freundii_CAV1741	npScarf	73221026	5	13.72	5015636
citrobacter-freundii_CAV1741	npScarf	73285741	5	13.73	5015636
citrobacter-freundii_CAV1741	npScarf	73464661	5	13.77	5015636
citrobacter-freundii_CAV1741	npScarf	73597698	5	13.79	5015636
citrobacter-freundii_CAV1741	npScarf	73726173	5	13.82	5015636
citrobacter-freundii_CAV1741	npScarf	73890684	5	13.85	5015636
citrobacter-freundii_CAV1741	npScarf	73987772	5	13.87	5015636
citrobacter-freundii_CAV1741	npScarf	74123650	5	13.89	5015636
citrobacter-freundii_CAV1741	npScarf	74212617	5	13.91	5015636
citrobacter-freundii_CAV1741	npScarf	74388145	5	13.94	5015636
citrobacter-freundii_CAV1741	npScarf	74516617	5	13.96	5015636
citrobacter-freundii_CAV1741	npScarf	74671032	5	13.99	5015636
citrobacter-freundii_CAV1741	npScarf	74810864	5	14.02	5015636
citrobacter-freundii_CAV1741	npScarf	74884735	5	14.03	5015636
citrobacter-freundii_CAV1741	npScarf	74986891	5	14.05	5015636
citrobacter-freundii_CAV1741	npScarf	75145712	5	14.08	5015636
citrobacter-freundii_CAV1741	npScarf	75313206	5	14.11	5015636
citrobacter-freundii_CAV1741	npScarf	75398539	5	14.13	5015636
citrobacter-freundii_CAV1741	npScarf	75450390	5	14.14	5015636
citrobacter-freundii_CAV1741	npScarf	75479524	5	14.15	5015636
citrobacter-freundii_CAV1741	npScarf	75648245	5	14.18	5015636
citrobacter-freundii_CAV1741	npScarf	75716136	5	14.19	5015636
citrobacter-freundii_CAV1741	npScarf	75867302	5	14.22	5015636
citrobacter-freundii_CAV1741	npScarf	76032632	5	14.25	5015636
citrobacter-freundii_CAV1741	npScarf	76100535	5	14.26	5015636
citrobacter-freundii_CAV1741	npScarf	76193105	5	14.28	5015636
citrobacter-freundii_CAV1741	npScarf	76302336	5	14.3	5015636
citrobacter-freundii_CAV1741	npScarf	76372510	5	14.31	5015636
citrobacter-freundii_CAV1741	npScarf	76462552	5	14.33	5015636
citrobacter-freundii_CAV1741	npScarf	76518648	5	14.34	5015636
citrobacter-freundii_CAV1741	npScarf	76639106	5	14.36	5015636
citrobacter-freundii_CAV1741	npScarf	76775302	5	14.39	5015636
citrobacter-freundii_CAV1741	npScarf	76959020	5	14.42	5015636
citrobacter-freundii_CAV1741	npScarf	77002903	5	14.43	5015636
citrobacter-freundii_CAV1741	npScarf	77101493	5	14.45	5015636
citrobacter-freundii_CAV1741	npScarf	77193649	5	14.47	5015636
citrobacter-freundii_CAV1741	npScarf	77271078	5	14.48	5015636
citrobacter-freundii_CAV1741	npScarf	77379731	5	14.5	5015636
citrobacter-freundii_CAV1741	npScarf	77466920	5	14.52	5015636
citrobacter-freundii_CAV1741	npScarf	77530819	5	14.53	5015636
citrobacter-freundii_CAV1741	npScarf	77703644	5	14.56	5015636
citrobacter-freundii_CAV1741	npScarf	77747137	5	14.57	5015636
citrobacter-freundii_CAV1741	npScarf	77851331	5	14.59	5015636
citrobacter-freundii_CAV1741	npScarf	77998149	5	14.62	5015636
citrobacter-freundii_CAV1741	npScarf	78049937	5	14.63	5015636
citrobacter-freundii_CAV1741	npScarf	78162576	5	14.65	5015636
citrobacter-freundii_CAV1741	npScarf	78266591	5	14.67	5015636
citrobacter-freundii_CAV1741	npScarf	78360222	5	14.69	5015636
citrobacter-freundii_CAV1741	npScarf	78500247	5	14.71	5015636
citrobacter-freundii_CAV1741	npScarf	78612690	5	14.73	5015636
citrobacter-freundii_CAV1741	npScarf	78759723	5	14.76	5015636
citrobacter-freundii_CAV1741	npScarf	78890580	5	14.78	5015636
citrobacter-freundii_CAV1741	npScarf	78926283	5	14.79	5015636
citrobacter-freundii_CAV1741	npScarf	79008504	5	14.81	5015636
citrobacter-freundii_CAV1741	npScarf	79081686	5	14.82	5015636
citrobacter-freundii_CAV1741	npScarf	79202412	5	14.84	5015636
citrobacter-freundii_CAV1741	npScarf	79276700	5	14.86	5015636
citrobacter-freundii_CAV1741	npScarf	79376373	5	14.88	5015636
citrobacter-freundii_CAV1741	npScarf	79507785	5	14.9	5015636
citrobacter-freundii_CAV1741	npScarf	79720226	5	14.94	5015636
citrobacter-freundii_CAV1741	npScarf	79863716	5	14.97	5015636
citrobacter-freundii_CAV1741	npScarf	79954012	5	14.98	5015636
citrobacter-freundii_CAV1741	npScarf	80106931	5	15.01	5015636
citrobacter-freundii_CAV1741	npScarf	80156049	5	15.02	5015636
citrobacter-freundii_CAV1741	npScarf	80208444	5	15.03	5015636
citrobacter-freundii_CAV1741	npScarf	80249307	5	15.04	5015636
citrobacter-freundii_CAV1741	npScarf	80401685	5	15.07	5015636
citrobacter-freundii_CAV1741	npScarf	80435950	5	15.07	5015636
citrobacter-freundii_CAV1741	npScarf	80560163	5	15.1	5015636
citrobacter-freundii_CAV1741	npScarf	80742306	5	15.13	5015636
citrobacter-freundii_CAV1741	npScarf	80816685	5	15.15	5015636
citrobacter-freundii_CAV1741	npScarf	80912913	5	15.16	5015636
citrobacter-freundii_CAV1741	npScarf	81051162	5	15.19	5015636
citrobacter-freundii_CAV1741	npScarf	81133114	5	15.2	5015636
citrobacter-freundii_CAV1741	npScarf	81264919	5	15.23	5015636
citrobacter-freundii_CAV1741	npScarf	81428129	5	15.26	5015636
citrobacter-freundii_CAV1741	npScarf	81478361	5	15.27	5015636
citrobacter-freundii_CAV1741	npScarf	81587691	5	15.29	5015636
citrobacter-freundii_CAV1741	npScarf	81612129	5	15.29	5015636
citrobacter-freundii_CAV1741	npScarf	81759352	5	15.32	5015636
citrobacter-freundii_CAV1741	npScarf	81811970	5	15.33	5015636
citrobacter-freundii_CAV1741	npScarf	81937724	5	15.36	5015636
citrobacter-freundii_CAV1741	npScarf	82068105	5	15.38	5015636
citrobacter-freundii_CAV1741	npScarf	82138804	5	15.39	5015636
citrobacter-freundii_CAV1741	npScarf	82173912	5	15.4	5015636
citrobacter-freundii_CAV1741	npScarf	82268515	5	15.42	5015636
citrobacter-freundii_CAV1741	npScarf	82490417	5	15.46	5015636
citrobacter-freundii_CAV1741	npScarf	82588041	5	15.48	5015636
citrobacter-freundii_CAV1741	npScarf	82704939	5	15.5	5015636
citrobacter-freundii_CAV1741	npScarf	82844016	5	15.53	5015636
citrobacter-freundii_CAV1741	npScarf	82915640	5	15.54	5015636
citrobacter-freundii_CAV1741	npScarf	82998240	5	15.55	5015636
citrobacter-freundii_CAV1741	npScarf	83181341	5	15.59	5015636
citrobacter-freundii_CAV1741	npScarf	83256072	5	15.6	5015636
citrobacter-freundii_CAV1741	npScarf	83422676	5	15.63	5015636
citrobacter-freundii_CAV1741	npScarf	83563171	5	15.66	5015636
citrobacter-freundii_CAV1741	npScarf	83654671	5	15.68	5015636
citrobacter-freundii_CAV1741	npScarf	83727242	5	15.69	5015636
citrobacter-freundii_CAV1741	npScarf	83840730	5	15.71	5015636
citrobacter-freundii_CAV1741	npScarf	84055128	5	15.75	5015636
citrobacter-freundii_CAV1741	npScarf	84142238	5	15.77	5015636
citrobacter-freundii_CAV1741	npScarf	84164024	5	15.77	5015636
citrobacter-freundii_CAV1741	npScarf	84296882	5	15.8	5015636
citrobacter-freundii_CAV1741	npScarf	84427800	5	15.82	5015636
citrobacter-freundii_CAV1741	npScarf	84578168	5	15.85	5015636
citrobacter-freundii_CAV1741	npScarf	84711140	5	15.88	5015636
citrobacter-freundii_CAV1741	npScarf	84861045	5	15.9	5015636
citrobacter-freundii_CAV1741	npScarf	84980238	5	15.93	5015636
citrobacter-freundii_CAV1741	npScarf	85041590	5	15.94	5015636
citrobacter-freundii_CAV1741	npScarf	85141357	5	15.96	5015636
citrobacter-freundii_CAV1741	npScarf	85288883	5	15.98	5015636
citrobacter-freundii_CAV1741	npScarf	85435346	5	16.01	5015636
citrobacter-freundii_CAV1741	npScarf	85581594	5	16.04	5015636
citrobacter-freundii_CAV1741	npScarf	85676049	5	16.06	5015636
citrobacter-freundii_CAV1741	npScarf	85770772	5	16.07	5015636
citrobacter-freundii_CAV1741	npScarf	85936839	5	16.11	5015636
citrobacter-freundii_CAV1741	npScarf	86036240	5	16.12	5015636
citrobacter-freundii_CAV1741	npScarf	86154652	5	16.15	5015636
citrobacter-freundii_CAV1741	npScarf	86189305	5	16.15	5015636
citrobacter-freundii_CAV1741	npScarf	86248270	5	16.16	5015636
citrobacter-freundii_CAV1741	npScarf	86399134	5	16.19	5015636
citrobacter-freundii_CAV1741	npScarf	86454075	5	16.2	5015636
citrobacter-freundii_CAV1741	npScarf	86555300	5	16.22	5015636
citrobacter-freundii_CAV1741	npScarf	86664069	5	16.24	5015636
citrobacter-freundii_CAV1741	npScarf	86733556	5	16.25	5015636
citrobacter-freundii_CAV1741	npScarf	86833340	5	16.27	5015636
citrobacter-freundii_CAV1741	npScarf	86935670	5	16.29	5015636
citrobacter-freundii_CAV1741	npScarf	87097424	5	16.32	5015636
citrobacter-freundii_CAV1741	npScarf	87167815	5	16.34	5015636
citrobacter-freundii_CAV1741	npScarf	87243841	5	16.35	5015636
citrobacter-freundii_CAV1741	npScarf	87419463	5	16.38	5015636
citrobacter-freundii_CAV1741	npScarf	87510773	5	16.4	5015636
citrobacter-freundii_CAV1741	npScarf	87595864	5	16.42	5015636
citrobacter-freundii_CAV1741	npScarf	87697653	5	16.44	5015636
citrobacter-freundii_CAV1741	npScarf	87872531	5	16.47	5015636
citrobacter-freundii_CAV1741	npScarf	87931967	5	16.48	5015636
citrobacter-freundii_CAV1741	npScarf	88085102	5	16.51	5015636
citrobacter-freundii_CAV1741	npScarf	88135131	5	16.52	5015636
citrobacter-freundii_CAV1741	npScarf	88193389	5	16.53	5015636
citrobacter-freundii_CAV1741	npScarf	88390819	5	16.56	5015636
citrobacter-freundii_CAV1741	npScarf	88461698	5	16.58	5015636
citrobacter-freundii_CAV1741	npScarf	88530074	5	16.59	5015636
citrobacter-freundii_CAV1741	npScarf	88542051	5	16.59	5015636
citrobacter-freundii_CAV1741	npScarf	88675808	5	16.62	5015636
citrobacter-freundii_CAV1741	npScarf	88764715	5	16.64	5015636
citrobacter-freundii_CAV1741	npScarf	88933119	5	16.67	5015636
citrobacter-freundii_CAV1741	npScarf	89118669	5	16.7	5015636
citrobacter-freundii_CAV1741	npScarf	89316668	5	16.74	5015636
citrobacter-freundii_CAV1741	npScarf	89406209	5	16.76	5015636
citrobacter-freundii_CAV1741	npScarf	89582876	5	16.79	5015636
citrobacter-freundii_CAV1741	npScarf	89582876	5	16.79	5015636
citrobacter-freundii_CAV1741	npScarf	89691644	5	16.81	5015636
citrobacter-freundii_CAV1741	npScarf	89818481	5	16.83	5015636
citrobacter-freundii_CAV1741	npScarf	89858533	5	16.84	5015636
citrobacter-freundii_CAV1741	npScarf	89903844	5	16.85	5015636
citrobacter-freundii_CAV1741	npScarf	89978783	5	16.86	5015636
citrobacter-freundii_CAV1741	npScarf	90044634	5	16.87	5015636
citrobacter-freundii_CAV1741	npScarf	90189270	5	16.9	5015636
citrobacter-freundii_CAV1741	npScarf	90302087	5	16.92	5015636
citrobacter-freundii_CAV1741	npScarf	90382884	5	16.94	5015636
citrobacter-freundii_CAV1741	npScarf	90542588	5	16.97	5015636
citrobacter-freundii_CAV1741	npScarf	90633104	5	16.99	5015636
citrobacter-freundii_CAV1741	npScarf	90743994	5	17.01	5015636
citrobacter-freundii_CAV1741	npScarf	90807052	5	17.02	5015636
citrobacter-freundii_CAV1741	npScarf	90999603	5	17.05	5015636
citrobacter-freundii_CAV1741	npScarf	91141391	5	17.08	5015636
citrobacter-freundii_CAV1741	npScarf	91288998	5	17.11	5015636
citrobacter-freundii_CAV1741	npScarf	91340643	5	17.12	5015636
citrobacter-freundii_CAV1741	npScarf	91428102	5	17.13	5015636
citrobacter-freundii_CAV1741	npScarf	91509201	5	17.15	5015636
citrobacter-freundii_CAV1741	npScarf	91633845	5	17.17	5015636
citrobacter-freundii_CAV1741	npScarf	91695521	5	17.18	5015636
citrobacter-freundii_CAV1741	npScarf	91882891	5	17.22	5015636
citrobacter-freundii_CAV1741	npScarf	92018037	5	17.24	5015636
citrobacter-freundii_CAV1741	npScarf	92130260	5	17.27	5015636
citrobacter-freundii_CAV1741	npScarf	92181896	5	17.28	5015636
citrobacter-freundii_CAV1741	npScarf	92279654	5	17.29	5015636
citrobacter-freundii_CAV1741	npScarf	92400648	5	17.32	5015636
citrobacter-freundii_CAV1741	npScarf	92568380	5	17.35	5015636
citrobacter-freundii_CAV1741	npScarf	92665527	5	17.37	5015636
citrobacter-freundii_CAV1741	npScarf	92804583	5	17.39	5015636
citrobacter-freundii_CAV1741	npScarf	92948524	5	17.42	5015636
citrobacter-freundii_CAV1741	npScarf	93079720	5	17.44	5015636
citrobacter-freundii_CAV1741	npScarf	93213283	5	17.47	5015636
citrobacter-freundii_CAV1741	npScarf	93348581	5	17.49	5015636
citrobacter-freundii_CAV1741	npScarf	93445798	5	17.51	5015636
citrobacter-freundii_CAV1741	npScarf	93595541	5	17.54	5015636
citrobacter-freundii_CAV1741	npScarf	93655647	5	17.55	5015636
citrobacter-freundii_CAV1741	npScarf	93728330	5	17.57	5015636
citrobacter-freundii_CAV1741	npScarf	93802316	5	17.58	5015636
citrobacter-freundii_CAV1741	npScarf	93933617	5	17.6	5015636
citrobacter-freundii_CAV1741	npScarf	94029011	6	17.62	5015636
citrobacter-freundii_CAV1741	npScarf	94089712	6	17.63	5015636
citrobacter-freundii_CAV1741	npScarf	94154323	6	17.65	5015636
citrobacter-freundii_CAV1741	npScarf	94321127	6	17.68	5015636
citrobacter-freundii_CAV1741	npScarf	94371182	6	17.69	5015636
citrobacter-freundii_CAV1741	npScarf	94460437	6	17.7	5015636
citrobacter-freundii_CAV1741	npScarf	94590879	6	17.73	5015636
citrobacter-freundii_CAV1741	npScarf	94769200	6	17.76	5015636
citrobacter-freundii_CAV1741	npScarf	94807544	6	17.77	5015636
citrobacter-freundii_CAV1741	npScarf	94888428	6	17.78	5015636
citrobacter-freundii_CAV1741	npScarf	94983818	6	17.8	5015636
citrobacter-freundii_CAV1741	npScarf	95030848	6	17.81	5015636
citrobacter-freundii_CAV1741	npScarf	95204200	6	17.84	5015636
citrobacter-freundii_CAV1741	npScarf	95225547	6	17.85	5015636
citrobacter-freundii_CAV1741	npScarf	95315300	6	17.86	5015636
citrobacter-freundii_CAV1741	npScarf	95368088	6	17.87	5015636
citrobacter-freundii_CAV1741	npScarf	95528420	6	17.9	5015636
citrobacter-freundii_CAV1741	npScarf	95567319	6	17.91	5015636
citrobacter-freundii_CAV1741	npScarf	95655488	6	17.93	5015636
citrobacter-freundii_CAV1741	npScarf	95710066	6	17.94	5015636
citrobacter-freundii_CAV1741	npScarf	95742403	6	17.94	5015636
citrobacter-freundii_CAV1741	npScarf	95810014	6	17.96	5015636
citrobacter-freundii_CAV1741	npScarf	95912896	6	17.97	5015636
citrobacter-freundii_CAV1741	npScarf	96091182	6	18.01	5015636
citrobacter-freundii_CAV1741	npScarf	96167998	6	18.02	5015636
citrobacter-freundii_CAV1741	npScarf	96296849	6	18.05	5015636
citrobacter-freundii_CAV1741	npScarf	96422915	6	18.07	5015636
citrobacter-freundii_CAV1741	npScarf	96485519	6	18.08	5015636
citrobacter-freundii_CAV1741	npScarf	96584940	6	18.1	5015636
citrobacter-freundii_CAV1741	npScarf	96721857	6	18.13	5015636
citrobacter-freundii_CAV1741	npScarf	96811131	6	18.14	5015636
citrobacter-freundii_CAV1741	npScarf	96954863	6	18.17	5015636
citrobacter-freundii_CAV1741	npScarf	97122028	6	18.2	5015636
citrobacter-freundii_CAV1741	npScarf	97223258	6	18.22	5015636
citrobacter-freundii_CAV1741	npScarf	97355548	6	18.25	5015636
citrobacter-freundii_CAV1741	npScarf	97367174	6	18.25	5015636
citrobacter-freundii_CAV1741	npScarf	97439433	6	18.26	5015636
citrobacter-freundii_CAV1741	npScarf	97616639	6	18.29	5015636
citrobacter-freundii_CAV1741	npScarf	97731933	6	18.32	5015636
citrobacter-freundii_CAV1741	npScarf	97898920	6	18.35	5015636
citrobacter-freundii_CAV1741	npScarf	97978398	6	18.36	5015636
citrobacter-freundii_CAV1741	npScarf	97994426	6	18.36	5015636
citrobacter-freundii_CAV1741	npScarf	98100785	6	18.38	5015636
citrobacter-freundii_CAV1741	npScarf	98282433	6	18.42	5015636
citrobacter-freundii_CAV1741	npScarf	98498000	6	18.46	5015636
citrobacter-freundii_CAV1741	npScarf	98601543	6	18.48	5015636
citrobacter-freundii_CAV1741	npScarf	98737255	6	18.5	5015636
citrobacter-freundii_CAV1741	npScarf	98823616	6	18.52	5015636
citrobacter-freundii_CAV1741	npScarf	98848815	6	18.52	5015636
citrobacter-freundii_CAV1741	npScarf	98992058	6	18.55	5015636
citrobacter-freundii_CAV1741	npScarf	99162564	6	18.58	5015636
citrobacter-freundii_CAV1741	npScarf	99287609	6	18.61	5015636
citrobacter-freundii_CAV1741	npScarf	99337742	6	18.62	5015636
citrobacter-freundii_CAV1741	npScarf	99405572	6	18.63	5015636
citrobacter-freundii_CAV1741	npScarf	99553933	6	18.66	5015636
citrobacter-freundii_CAV1741	npScarf	99688774	6	18.68	5015636
citrobacter-freundii_CAV1741	npScarf	99780276	6	18.7	5015636
citrobacter-freundii_CAV1741	npScarf	99893524	6	18.72	5015636
citrobacter-freundii_CAV1741	npScarf	100040815	6	18.75	5015636
citrobacter-freundii_CAV1741	npScarf	100102608	6	18.76	5015636
citrobacter-freundii_CAV1741	npScarf	100268145	6	18.79	5015636
citrobacter-freundii_CAV1741	npScarf	100352052	6	18.81	5015636
citrobacter-freundii_CAV1741	npScarf	100515931	6	18.84	5015636
citrobacter-freundii_CAV1741	npScarf	100671097	6	18.87	5015636
citrobacter-freundii_CAV1741	npScarf	100805394	6	18.89	5015636
citrobacter-freundii_CAV1741	npScarf	100932916	6	18.92	5015636
citrobacter-freundii_CAV1741	npScarf	101026924	6	18.93	5015636
citrobacter-freundii_CAV1741	npScarf	101102717	6	18.95	5015636
citrobacter-freundii_CAV1741	npScarf	101183813	6	18.96	5015636
citrobacter-freundii_CAV1741	npScarf	101366860	6	19	5015636
citrobacter-freundii_CAV1741	npScarf	101398704	6	19	5015636
citrobacter-freundii_CAV1741	npScarf	101532363	6	19.03	5015636
citrobacter-freundii_CAV1741	npScarf	101673057	6	19.05	5015636
citrobacter-freundii_CAV1741	npScarf	101882529	6	19.09	5015636
citrobacter-freundii_CAV1741	npScarf	101960062	6	19.11	5015636
citrobacter-freundii_CAV1741	npScarf	102002086	6	19.12	5015636
citrobacter-freundii_CAV1741	npScarf	102128871	6	19.14	5015636
citrobacter-freundii_CAV1741	npScarf	102190343	6	19.15	5015636
citrobacter-freundii_CAV1741	npScarf	102281634	6	19.17	5015636
citrobacter-freundii_CAV1741	npScarf	102346775	6	19.18	5015636
citrobacter-freundii_CAV1741	npScarf	102474636	6	19.2	5015636
citrobacter-freundii_CAV1741	npScarf	102635949	6	19.23	5015636
citrobacter-freundii_CAV1741	npScarf	102819044	6	19.27	5015636
citrobacter-freundii_CAV1741	npScarf	102893400	6	19.28	5015636
citrobacter-freundii_CAV1741	npScarf	102995137	6	19.3	5015636
citrobacter-freundii_CAV1741	npScarf	103046441	6	19.31	5015636
citrobacter-freundii_CAV1741	npScarf	103223074	6	19.34	5015636
citrobacter-freundii_CAV1741	npScarf	103309585	6	19.36	5015636
citrobacter-freundii_CAV1741	npScarf	103407936	6	19.38	5015636
citrobacter-freundii_CAV1741	npScarf	103441567	6	19.39	5015636
citrobacter-freundii_CAV1741	npScarf	103505727	6	19.4	5015636
citrobacter-freundii_CAV1741	npScarf	103581121	6	19.41	5015636
citrobacter-freundii_CAV1741	npScarf	103660270	6	19.43	5015636
citrobacter-freundii_CAV1741	npScarf	103737934	6	19.44	5015636
citrobacter-freundii_CAV1741	npScarf	103934896	6	19.48	5015636
citrobacter-freundii_CAV1741	npScarf	104002895	6	19.49	5015636
citrobacter-freundii_CAV1741	npScarf	104156046	6	19.52	5015636
citrobacter-freundii_CAV1741	npScarf	104273182	7	19.54	5015636
citrobacter-freundii_CAV1741	npScarf	104365190	7	19.56	5015636
citrobacter-freundii_CAV1741	npScarf	104506057	7	19.59	5015636
citrobacter-freundii_CAV1741	npScarf	104632216	7	19.61	5015636
citrobacter-freundii_CAV1741	npScarf	104721824	7	19.63	5015636
citrobacter-freundii_CAV1741	npScarf	104894623	7	19.66	5015636
citrobacter-freundii_CAV1741	npScarf	104894623	7	19.66	5015636
citrobacter-freundii_CAV1741	npScarf	104923923	7	19.66	5015636
citrobacter-freundii_CAV1741	npScarf	104995837	7	19.68	5015636
citrobacter-freundii_CAV1741	npScarf	105094391	7	19.7	5015636
citrobacter-freundii_CAV1741	npScarf	105151980	7	19.71	5015636
citrobacter-freundii_CAV1741	npScarf	105186717	7	19.71	5015636
citrobacter-freundii_CAV1741	npScarf	105345524	7	19.74	5015636
citrobacter-freundii_CAV1741	npScarf	105463556	7	19.76	5015636
citrobacter-freundii_CAV1741	npScarf	105570418	7	19.78	5015636
citrobacter-freundii_CAV1741	npScarf	105630524	7	19.8	5015636
citrobacter-freundii_CAV1741	npScarf	105749910	7	19.82	5015636
citrobacter-freundii_CAV1741	npScarf	105851341	7	19.84	5015636
citrobacter-freundii_CAV1741	npScarf	106025838	7	19.87	5015636
citrobacter-freundii_CAV1741	npScarf	106119352	7	19.89	5015636
citrobacter-freundii_CAV1741	npScarf	106199628	7	19.9	5015636
citrobacter-freundii_CAV1741	npScarf	106336310	7	19.93	5015636
citrobacter-freundii_CAV1741	npScarf	106466442	7	19.95	5015636
citrobacter-freundii_CAV1741	npScarf	106628809	7	19.98	5015636
citrobacter-freundii_CAV1741	npScarf	106769546	7	20.01	5015636
citrobacter-freundii_CAV1741	npScarf	106856789	7	20.03	5015636
citrobacter-freundii_CAV1741	npScarf	106992061	7	20.05	5015636
citrobacter-freundii_CAV1741	npScarf	107030235	7	20.06	5015636
citrobacter-freundii_CAV1741	npScarf	107164861	7	20.08	5015636
citrobacter-freundii_CAV1741	npScarf	107314147	7	20.11	5015636
citrobacter-freundii_CAV1741	npScarf	107471586	7	20.14	5015636
citrobacter-freundii_CAV1741	npScarf	107626234	7	20.17	5015636
citrobacter-freundii_CAV1741	npScarf	107722450	7	20.19	5015636
citrobacter-freundii_CAV1741	npScarf	107837290	7	20.21	5015636
citrobacter-freundii_CAV1741	npScarf	107873870	7	20.22	5015636
citrobacter-freundii_CAV1741	npScarf	107972464	7	20.23	5015636
citrobacter-freundii_CAV1741	npScarf	108161033	7	20.27	5015636
citrobacter-freundii_CAV1741	npScarf	108283664	7	20.29	5015636
citrobacter-freundii_CAV1741	npScarf	108424965	7	20.32	5015636
citrobacter-freundii_CAV1741	npScarf	108546629	7	20.34	5015636
citrobacter-freundii_CAV1741	npScarf	108749791	7	20.38	5015636
citrobacter-freundii_CAV1741	npScarf	108870411	7	20.4	5015636
citrobacter-freundii_CAV1741	npScarf	108964972	7	20.42	5015636
citrobacter-freundii_CAV1741	npScarf	109072339	7	20.44	5015636
citrobacter-freundii_CAV1741	npScarf	109224913	7	20.47	5015636
citrobacter-freundii_CAV1741	npScarf	109346886	7	20.49	5015636
citrobacter-freundii_CAV1741	npScarf	109488540	7	20.52	5015636
citrobacter-freundii_CAV1741	npScarf	109595741	7	20.54	5015636
citrobacter-freundii_CAV1741	npScarf	109805091	7	20.58	5015636
citrobacter-freundii_CAV1741	npScarf	109935402	7	20.6	5015636
citrobacter-freundii_CAV1741	npScarf	110037345	7	20.62	5015636
citrobacter-freundii_CAV1741	npScarf	110122678	7	20.64	5015636
citrobacter-freundii_CAV1741	npScarf	110207097	7	20.65	5015636
citrobacter-freundii_CAV1741	npScarf	110247609	7	20.66	5015636
citrobacter-freundii_CAV1741	npScarf	110359905	7	20.68	5015636
citrobacter-freundii_CAV1741	npScarf	110400001	7	20.69	5015636
citrobacter-freundii_CAV1741	npScarf	110516641	7	20.71	5015636
citrobacter-freundii_CAV1741	npScarf	110739618	7	20.75	5015636
citrobacter-freundii_CAV1741	npScarf	110793647	7	20.76	5015636
citrobacter-freundii_CAV1741	npScarf	110882053	7	20.78	5015636
citrobacter-freundii_CAV1741	npScarf	111038944	7	20.81	5015636
citrobacter-freundii_CAV1741	npScarf	111095705	7	20.82	5015636
citrobacter-freundii_CAV1741	npScarf	111205793	7	20.84	5015636
citrobacter-freundii_CAV1741	npScarf	111353796	7	20.87	5015636
citrobacter-freundii_CAV1741	npScarf	111426237	7	20.88	5015636
citrobacter-freundii_CAV1741	npScarf	111524533	7	20.9	5015636
citrobacter-freundii_CAV1741	npScarf	111694658	7	20.93	5015636
citrobacter-freundii_CAV1741	npScarf	111781101	7	20.95	5015636
citrobacter-freundii_CAV1741	npScarf	111847673	7	20.96	5015636
citrobacter-freundii_CAV1741	npScarf	111934394	7	20.98	5015636
citrobacter-freundii_CAV1741	npScarf	112108636	7	21.01	5015636
citrobacter-freundii_CAV1741	npScarf	112139077	7	21.02	5015636
citrobacter-freundii_CAV1741	npScarf	112216528	7	21.03	5015636
citrobacter-freundii_CAV1741	npScarf	112319503	7	21.05	5015636
citrobacter-freundii_CAV1741	npScarf	112454136	7	21.07	5015636
citrobacter-freundii_CAV1741	npScarf	112543090	7	21.09	5015636
citrobacter-freundii_CAV1741	npScarf	112643583	7	21.11	5015636
citrobacter-freundii_CAV1741	npScarf	112725551	7	21.13	5015636
citrobacter-freundii_CAV1741	npScarf	112820452	7	21.14	5015636
citrobacter-freundii_CAV1741	npScarf	112925325	7	21.16	5015636
citrobacter-freundii_CAV1741	npScarf	113049015	7	21.19	5015636
citrobacter-freundii_CAV1741	npScarf	113090398	7	21.19	5015636
citrobacter-freundii_CAV1741	npScarf	113150661	7	21.21	5015636
citrobacter-freundii_CAV1741	npScarf	113266841	7	21.23	5015636
citrobacter-freundii_CAV1741	npScarf	113332912	7	21.24	5015636
citrobacter-freundii_CAV1741	npScarf	113472497	7	21.27	5015636
citrobacter-freundii_CAV1741	npScarf	113570547	7	21.28	5015636
citrobacter-freundii_CAV1741	npScarf	113672502	7	21.3	5015636
citrobacter-freundii_CAV1741	npScarf	113811168	7	21.33	5015636
citrobacter-freundii_CAV1741	npScarf	113898733	7	21.35	5015636
citrobacter-freundii_CAV1741	npScarf	113984585	7	21.36	5015636
citrobacter-freundii_CAV1741	npScarf	114165121	7	21.4	5015636
citrobacter-freundii_CAV1741	npScarf	114190895	7	21.4	5015636
citrobacter-freundii_CAV1741	npScarf	114319332	7	21.42	5015636
citrobacter-freundii_CAV1741	npScarf	114430691	7	21.45	5015636
citrobacter-freundii_CAV1741	npScarf	114536294	7	21.46	5015636
citrobacter-freundii_CAV1741	npScarf	114563213	7	21.47	5015636
citrobacter-freundii_CAV1741	npScarf	114629827	7	21.48	5015636
citrobacter-freundii_CAV1741	npScarf	114775001	7	21.51	5015636
citrobacter-freundii_CAV1741	npScarf	114884081	7	21.53	5015636
citrobacter-freundii_CAV1741	npScarf	114987986	7	21.55	5015636
citrobacter-freundii_CAV1741	npScarf	115147216	7	21.58	5015636
citrobacter-freundii_CAV1741	npScarf	115268940	7	21.6	5015636
citrobacter-freundii_CAV1741	npScarf	115370916	7	21.62	5015636
citrobacter-freundii_CAV1741	npScarf	115408688	7	21.63	5015636
citrobacter-freundii_CAV1741	npScarf	115534754	7	21.65	5015636
citrobacter-freundii_CAV1741	npScarf	115623122	7	21.67	5015636
citrobacter-freundii_CAV1741	npScarf	115693611	7	21.68	5015636
citrobacter-freundii_CAV1741	npScarf	115775301	7	21.7	5015636
citrobacter-freundii_CAV1741	npScarf	115798059	7	21.7	5015636
citrobacter-freundii_CAV1741	npScarf	115929068	7	21.73	5015636
citrobacter-freundii_CAV1741	npScarf	116073570	7	21.75	5015636
citrobacter-freundii_CAV1741	npScarf	116205350	7	21.78	5015636
citrobacter-freundii_CAV1741	npScarf	116260720	7	21.79	5015636
citrobacter-freundii_CAV1741	npScarf	116420951	7	21.82	5015636
citrobacter-freundii_CAV1741	npScarf	116464587	7	21.83	5015636
citrobacter-freundii_CAV1741	npScarf	116565336	7	21.85	5015636
citrobacter-freundii_CAV1741	npScarf	116688504	7	21.87	5015636
citrobacter-freundii_CAV1741	npScarf	116891255	7	21.91	5015636
citrobacter-freundii_CAV1741	npScarf	116977568	7	21.92	5015636
citrobacter-freundii_CAV1741	npScarf	117064364	7	21.94	5015636
citrobacter-freundii_CAV1741	npScarf	117197504	7	21.96	5015636
citrobacter-freundii_CAV1741	npScarf	117282949	7	21.98	5015636
citrobacter-freundii_CAV1741	npScarf	117426078	7	22.01	5015636
citrobacter-freundii_CAV1741	npScarf	117618602	7	22.04	5015636
citrobacter-freundii_CAV1741	npScarf	117702148	7	22.06	5015636
citrobacter-freundii_CAV1741	npScarf	117765945	7	22.07	5015636
citrobacter-freundii_CAV1741	npScarf	117925330	7	22.1	5015636
citrobacter-freundii_CAV1741	npScarf	117997060	7	22.11	5015636
citrobacter-freundii_CAV1741	npScarf	118102854	7	22.13	5015636
citrobacter-freundii_CAV1741	npScarf	118204885	7	22.15	5015636
citrobacter-freundii_CAV1741	npScarf	118378862	7	22.18	5015636
citrobacter-freundii_CAV1741	npScarf	118488051	7	22.21	5015636
citrobacter-freundii_CAV1741	npScarf	118597260	7	22.23	5015636
citrobacter-freundii_CAV1741	npScarf	118684682	7	22.24	5015636
citrobacter-freundii_CAV1741	npScarf	118813758	7	22.27	5015636
citrobacter-freundii_CAV1741	npScarf	118929405	7	22.29	5015636
citrobacter-freundii_CAV1741	npScarf	118965568	7	22.29	5015636
citrobacter-freundii_CAV1741	npScarf	119102529	7	22.32	5015636
citrobacter-freundii_CAV1741	npScarf	119209688	7	22.34	5015636
citrobacter-freundii_CAV1741	npScarf	119314936	7	22.36	5015636
citrobacter-freundii_CAV1741	npScarf	119346455	7	22.37	5015636
citrobacter-freundii_CAV1741	npScarf	119424735	7	22.38	5015636
citrobacter-freundii_CAV1741	npScarf	119580078	7	22.41	5015636
citrobacter-freundii_CAV1741	npScarf	119660474	7	22.43	5015636
citrobacter-freundii_CAV1741	npScarf	119734312	7	22.44	5015636
citrobacter-freundii_CAV1741	npScarf	119864445	7	22.46	5015636
citrobacter-freundii_CAV1741	npScarf	119968038	7	22.48	5015636
citrobacter-freundii_CAV1741	npScarf	120026149	7	22.49	5015636
citrobacter-freundii_CAV1741	npScarf	120149500	7	22.52	5015636
citrobacter-freundii_CAV1741	npScarf	120339272	7	22.55	5015636
citrobacter-freundii_CAV1741	npScarf	120356748	7	22.56	5015636
citrobacter-freundii_CAV1741	npScarf	120440905	7	22.57	5015636
citrobacter-freundii_CAV1741	npScarf	120578367	7	22.6	5015636
citrobacter-freundii_CAV1741	npScarf	120742633	7	22.63	5015636
citrobacter-freundii_CAV1741	npScarf	120781788	7	22.64	5015636
citrobacter-freundii_CAV1741	npScarf	120937168	7	22.66	5015636
citrobacter-freundii_CAV1741	npScarf	121060836	7	22.69	5015636
citrobacter-freundii_CAV1741	npScarf	121110721	7	22.7	5015636
citrobacter-freundii_CAV1741	npScarf	121227757	7	22.72	5015636
citrobacter-freundii_CAV1741	npScarf	121274641	7	22.73	5015636
citrobacter-freundii_CAV1741	npScarf	121376198	7	22.75	5015636
citrobacter-freundii_CAV1741	npScarf	121524417	7	22.77	5015636
citrobacter-freundii_CAV1741	npScarf	121658764	7	22.8	5015636
citrobacter-freundii_CAV1741	npScarf	121797920	7	22.83	5015636
citrobacter-freundii_CAV1741	npScarf	121924743	7	22.85	5015636
citrobacter-freundii_CAV1741	npScarf	122019346	7	22.87	5015636
citrobacter-freundii_CAV1741	npScarf	122175546	7	22.9	5015636
citrobacter-freundii_CAV1741	npScarf	122304047	7	22.92	5015636
citrobacter-freundii_CAV1741	npScarf	122418535	7	22.94	5015636
citrobacter-freundii_CAV1741	npScarf	122580386	7	22.97	5015636
citrobacter-freundii_CAV1741	npScarf	122714695	7	23	5015636
citrobacter-freundii_CAV1741	npScarf	122883862	7	23.03	5015636
citrobacter-freundii_CAV1741	npScarf	123044622	7	23.06	5015636
citrobacter-freundii_CAV1741	npScarf	123155784	7	23.08	5015636
citrobacter-freundii_CAV1741	npScarf	123307163	7	23.11	5015636
citrobacter-freundii_CAV1741	npScarf	123438490	7	23.13	5015636
citrobacter-freundii_CAV1741	npScarf	123580059	7	23.16	5015636
citrobacter-freundii_CAV1741	npScarf	123795785	7	23.2	5015636
citrobacter-freundii_CAV1741	npScarf	123917469	7	23.22	5015636
citrobacter-freundii_CAV1741	npScarf	124028006	7	23.24	5015636
citrobacter-freundii_CAV1741	npScarf	124094264	7	23.26	5015636
citrobacter-freundii_CAV1741	npScarf	124255647	7	23.29	5015636
citrobacter-freundii_CAV1741	npScarf	124449312	7	23.32	5015636
citrobacter-freundii_CAV1741	npScarf	124526991	7	23.34	5015636
citrobacter-freundii_CAV1741	npScarf	124728826	7	23.37	5015636
citrobacter-freundii_CAV1741	npScarf	124818727	7	23.39	5015636
citrobacter-freundii_CAV1741	npScarf	124908410	7	23.41	5015636
citrobacter-freundii_CAV1741	npScarf	125039979	7	23.43	5015636
citrobacter-freundii_CAV1741	npScarf	125135521	7	23.45	5015636
citrobacter-freundii_CAV1741	npScarf	125240439	7	23.47	5015636
citrobacter-freundii_CAV1741	npScarf	125349442	7	23.49	5015636
citrobacter-freundii_CAV1741	npScarf	125478669	7	23.52	5015636
citrobacter-freundii_CAV1741	npScarf	125598206	7	23.54	5015636
citrobacter-freundii_CAV1741	npScarf	125638259	7	23.55	5015636
citrobacter-freundii_CAV1741	npScarf	125816116	7	23.58	5015636
citrobacter-freundii_CAV1741	npScarf	125939029	7	23.6	5015636
citrobacter-freundii_CAV1741	npScarf	126012492	7	23.62	5015636
citrobacter-freundii_CAV1741	npScarf	126091267	7	23.63	5015636
citrobacter-freundii_CAV1741	npScarf	126146941	7	23.64	5015636
citrobacter-freundii_CAV1741	npScarf	126282078	7	23.67	5015636
citrobacter-freundii_CAV1741	npScarf	126435099	7	23.69	5015636
citrobacter-freundii_CAV1741	npScarf	126551534	7	23.72	5015636
citrobacter-freundii_CAV1741	npScarf	126660085	7	23.74	5015636
citrobacter-freundii_CAV1741	npScarf	126726375	7	23.75	5015636
citrobacter-freundii_CAV1741	npScarf	126910422	7	23.78	5015636
citrobacter-freundii_CAV1741	npScarf	127020662	7	23.8	5015636
citrobacter-freundii_CAV1741	npScarf	127110028	7	23.82	5015636
citrobacter-freundii_CAV1741	npScarf	127243128	7	23.85	5015636
citrobacter-freundii_CAV1741	npScarf	127368714	7	23.87	5015636
citrobacter-freundii_CAV1741	npScarf	127468913	7	23.89	5015636
citrobacter-freundii_CAV1741	npScarf	127585096	7	23.91	5015636
citrobacter-freundii_CAV1741	npScarf	127745490	7	23.94	5015636
citrobacter-freundii_CAV1741	npScarf	127818078	7	23.95	5015636
citrobacter-freundii_CAV1741	npScarf	127929342	7	23.97	5015636
citrobacter-freundii_CAV1741	npScarf	128036411	7	23.99	5015636
citrobacter-freundii_CAV1741	npScarf	128155168	7	24.02	5015636
citrobacter-freundii_CAV1741	npScarf	128378738	7	24.06	5015636
citrobacter-freundii_CAV1741	npScarf	128378738	7	24.06	5015636
citrobacter-freundii_CAV1741	npScarf	128532552	7	24.09	5015636
citrobacter-freundii_CAV1741	npScarf	128614864	7	24.1	5015636
citrobacter-freundii_CAV1741	npScarf	128704968	7	24.12	5015636
citrobacter-freundii_CAV1741	npScarf	128812391	7	24.14	5015636
citrobacter-freundii_CAV1741	npScarf	128898363	7	24.16	5015636
citrobacter-freundii_CAV1741	npScarf	128971908	7	24.17	5015636
citrobacter-freundii_CAV1741	npScarf	129044273	7	24.18	5015636
citrobacter-freundii_CAV1741	npScarf	129160837	7	24.21	5015636
citrobacter-freundii_CAV1741	npScarf	129286435	7	24.23	5015636
citrobacter-freundii_CAV1741	npScarf	129427760	7	24.26	5015636
citrobacter-freundii_CAV1741	npScarf	129499134	7	24.27	5015636
citrobacter-freundii_CAV1741	npScarf	129609648	7	24.29	5015636
citrobacter-freundii_CAV1741	npScarf	129751094	7	24.32	5015636
citrobacter-freundii_CAV1741	npScarf	129879204	7	24.34	5015636
citrobacter-freundii_CAV1741	npScarf	129933749	7	24.35	5015636
citrobacter-freundii_CAV1741	npScarf	130080133	7	24.38	5015636
citrobacter-freundii_CAV1741	npScarf	130259358	7	24.41	5015636
citrobacter-freundii_CAV1741	npScarf	130335712	7	24.43	5015636
citrobacter-freundii_CAV1741	npScarf	130510414	7	24.46	5015636
citrobacter-freundii_CAV1741	npScarf	130574025	7	24.47	5015636
citrobacter-freundii_CAV1741	npScarf	130668882	7	24.49	5015636
citrobacter-freundii_CAV1741	npScarf	130768768	7	24.51	5015636
citrobacter-freundii_CAV1741	npScarf	130855444	7	24.52	5015636
citrobacter-freundii_CAV1741	npScarf	130910490	7	24.53	5015636
citrobacter-freundii_CAV1741	npScarf	130967502	7	24.54	5015636
citrobacter-freundii_CAV1741	npScarf	131107915	7	24.57	5015636
citrobacter-freundii_CAV1741	npScarf	131146043	7	24.58	5015636
citrobacter-freundii_CAV1741	npScarf	131253834	7	24.6	5015636
citrobacter-freundii_CAV1741	npScarf	131366374	7	24.62	5015636
citrobacter-freundii_CAV1741	npScarf	131509247	7	24.65	5015636
citrobacter-freundii_CAV1741	npScarf	131608178	7	24.66	5015636
citrobacter-freundii_CAV1741	npScarf	131762416	7	24.69	5015636
citrobacter-freundii_CAV1741	npScarf	131896294	7	24.72	5015636
citrobacter-freundii_CAV1741	npScarf	132035236	7	24.74	5015636
citrobacter-freundii_CAV1741	npScarf	132171690	7	24.77	5015636
citrobacter-freundii_CAV1741	npScarf	132271472	7	24.79	5015636
citrobacter-freundii_CAV1741	npScarf	132421862	7	24.82	5015636
citrobacter-freundii_CAV1741	npScarf	132629168	7	24.86	5015636
citrobacter-freundii_CAV1741	npScarf	132742249	7	24.88	5015636
citrobacter-freundii_CAV1741	npScarf	132758768	7	24.88	5015636
citrobacter-freundii_CAV1741	npScarf	132823505	7	24.89	5015636
citrobacter-freundii_CAV1741	npScarf	132927975	7	24.91	5015636
citrobacter-freundii_CAV1741	npScarf	133007517	7	24.93	5015636
citrobacter-freundii_CAV1741	npScarf	133128328	7	24.95	5015636
citrobacter-freundii_CAV1741	npScarf	133237192	7	24.97	5015636
citrobacter-freundii_CAV1741	npScarf	133322099	7	24.99	5015636
citrobacter-freundii_CAV1741	npScarf	133430064	7	25.01	5015636
citrobacter-freundii_CAV1741	npScarf	133459317	7	25.01	5015636
citrobacter-freundii_CAV1741	npScarf	133586692	7	25.03	5015636
citrobacter-freundii_CAV1741	npScarf	133731494	7	25.06	5015636
citrobacter-freundii_CAV1741	npScarf	133731494	7	25.06	5015636
citrobacter-freundii_CAV1741	npScarf	133889419	7	25.09	5015636
citrobacter-freundii_CAV1741	npScarf	133941715	7	25.1	5015636
citrobacter-freundii_CAV1741	npScarf	134068605	7	25.13	5015636
citrobacter-freundii_CAV1741	npScarf	134130927	7	25.14	5015636
citrobacter-freundii_CAV1741	npScarf	134244301	7	25.16	5015636
citrobacter-freundii_CAV1741	npScarf	134330715	7	25.17	5015636
citrobacter-freundii_CAV1741	npScarf	134485368	7	25.2	5015636
citrobacter-freundii_CAV1741	npScarf	134567060	7	25.22	5015636
citrobacter-freundii_CAV1741	npScarf	134693242	7	25.24	5015636
citrobacter-freundii_CAV1741	npScarf	134779093	7	25.26	5015636
citrobacter-freundii_CAV1741	npScarf	134938485	7	25.29	5015636
citrobacter-freundii_CAV1741	npScarf	135017605	7	25.3	5015636
citrobacter-freundii_CAV1741	npScarf	135041295	7	25.31	5015636
citrobacter-freundii_CAV1741	npScarf	135190670	7	25.34	5015636
citrobacter-freundii_CAV1741	npScarf	135285576	7	25.35	5015636
citrobacter-freundii_CAV1741	npScarf	135362659	7	25.37	5015636
citrobacter-freundii_CAV1741	npScarf	135505524	7	25.39	5015636
citrobacter-freundii_CAV1741	npScarf	135615352	7	25.42	5015636
citrobacter-freundii_CAV1741	npScarf	135700054	7	25.43	5015636
citrobacter-freundii_CAV1741	npScarf	135795347	7	25.45	5015636
citrobacter-freundii_CAV1741	npScarf	135957636	7	25.48	5015636
citrobacter-freundii_CAV1741	npScarf	136024456	7	25.49	5015636
citrobacter-freundii_CAV1741	npScarf	136156970	7	25.52	5015636
citrobacter-freundii_CAV1741	npScarf	136310669	7	25.55	5015636
citrobacter-freundii_CAV1741	npScarf	136447905	7	25.57	5015636
citrobacter-freundii_CAV1741	npScarf	136579147	7	25.6	5015636
citrobacter-freundii_CAV1741	npScarf	136687681	7	25.62	5015636
citrobacter-freundii_CAV1741	npScarf	136734365	7	25.62	5015636
citrobacter-freundii_CAV1741	npScarf	136734365	7	25.62	5029640
E_coli_K-12_MG1655	npGraph	3556899	291	0.77	133154
E_coli_K-12_MG1655	npGraph	24072077	123	5.24	558726
E_coli_K-12_MG1655	npGraph	48139674	39	10.48	2884575
E_coli_K-12_MG1655	npGraph	71689847	36	15.61	2884606
E_coli_K-12_MG1655	npGraph	94211966	36	20.52	2884606
E_coli_K-12_MG1655	npGraph	118836184	36	25.88	2884606
E_coli_K-12_MG1655	npGraph	143220004	37	31.19	4636637
E_coli_K-12_MG1655	npGraph	147332026	1	32.08	4641649
E_coli_K-12_MG1655	npScarf	267548	42	0.06	178400
E_coli_K-12_MG1655	npScarf	343266	42	0.07	178400
E_coli_K-12_MG1655	npScarf	616626	41	0.13	202678
E_coli_K-12_MG1655	npScarf	676542	40	0.15	202678
E_coli_K-12_MG1655	npScarf	866058	38	0.19	210937
E_coli_K-12_MG1655	npScarf	1052054	38	0.23	210937
E_coli_K-12_MG1655	npScarf	1281663	37	0.28	210937
E_coli_K-12_MG1655	npScarf	1482347	34	0.32	265730
E_coli_K-12_MG1655	npScarf	1837855	34	0.4	265730
E_coli_K-12_MG1655	npScarf	1935518	32	0.42	265730
E_coli_K-12_MG1655	npScarf	2107962	31	0.46	356716
E_coli_K-12_MG1655	npScarf	2260728	31	0.49	356716
E_coli_K-12_MG1655	npScarf	2493763	29	0.54	356716
E_coli_K-12_MG1655	npScarf	2590021	28	0.56	368137
E_coli_K-12_MG1655	npScarf	2798911	26	0.61	382278
E_coli_K-12_MG1655	npScarf	2900538	25	0.63	382278
E_coli_K-12_MG1655	npScarf	3129947	24	0.68	414880
E_coli_K-12_MG1655	npScarf	3228984	23	0.7	414880
E_coli_K-12_MG1655	npScarf	3332139	22	0.73	652346
E_coli_K-12_MG1655	npScarf	3415793	22	0.74	652346
E_coli_K-12_MG1655	npScarf	3538734	22	0.77	652346
E_coli_K-12_MG1655	npScarf	3668543	20	0.8	652346
E_coli_K-12_MG1655	npScarf	3936061	21	0.86	637167
E_coli_K-12_MG1655	npScarf	3986907	20	0.87	652346
E_coli_K-12_MG1655	npScarf	4173524	20	0.91	652346
E_coli_K-12_MG1655	npScarf	4261404	20	0.93	652346
E_coli_K-12_MG1655	npScarf	4290705	20	0.93	652346
E_coli_K-12_MG1655	npScarf	4364058	20	0.95	652346
E_coli_K-12_MG1655	npScarf	4439548	20	0.97	652346
E_coli_K-12_MG1655	npScarf	4591143	20	1	652346
E_coli_K-12_MG1655	npScarf	4813037	20	1.05	652346
E_coli_K-12_MG1655	npScarf	4924295	20	1.07	652346
E_coli_K-12_MG1655	npScarf	5000166	17	1.09	706424
E_coli_K-12_MG1655	npScarf	5154551	17	1.12	706424
E_coli_K-12_MG1655	npScarf	5247395	17	1.14	706424
E_coli_K-12_MG1655	npScarf	5317703	17	1.16	706424
E_coli_K-12_MG1655	npScarf	5436869	17	1.18	706424
E_coli_K-12_MG1655	npScarf	5558132	17	1.21	706424
E_coli_K-12_MG1655	npScarf	5666187	16	1.23	706424
E_coli_K-12_MG1655	npScarf	5704393	16	1.24	706424
E_coli_K-12_MG1655	npScarf	5771028	16	1.26	706424
E_coli_K-12_MG1655	npScarf	5857265	16	1.28	706424
E_coli_K-12_MG1655	npScarf	6021564	16	1.31	706424
E_coli_K-12_MG1655	npScarf	6128977	15	1.33	706424
E_coli_K-12_MG1655	npScarf	6363283	15	1.39	706424
E_coli_K-12_MG1655	npScarf	6430378	15	1.4	706424
E_coli_K-12_MG1655	npScarf	6489982	15	1.41	706424
E_coli_K-12_MG1655	npScarf	6575440	15	1.43	706424
E_coli_K-12_MG1655	npScarf	6763834	15	1.47	706424
E_coli_K-12_MG1655	npScarf	6930262	14	1.51	706424
E_coli_K-12_MG1655	npScarf	6996668	14	1.52	706424
E_coli_K-12_MG1655	npScarf	7143401	14	1.56	706424
E_coli_K-12_MG1655	npScarf	7221202	14	1.57	706424
E_coli_K-12_MG1655	npScarf	7326227	14	1.6	706424
E_coli_K-12_MG1655	npScarf	7589458	13	1.65	706424
E_coli_K-12_MG1655	npScarf	7645934	13	1.67	706424
E_coli_K-12_MG1655	npScarf	7854793	12	1.71	1242951
E_coli_K-12_MG1655	npScarf	7951524	11	1.73	1242951
E_coli_K-12_MG1655	npScarf	8153046	11	1.78	1242951
E_coli_K-12_MG1655	npScarf	8387617	11	1.83	1242951
E_coli_K-12_MG1655	npScarf	8387617	10	1.83	1242951
E_coli_K-12_MG1655	npScarf	8411820	10	1.83	1242951
E_coli_K-12_MG1655	npScarf	8551705	10	1.86	1242951
E_coli_K-12_MG1655	npScarf	8705857	10	1.9	1242951
E_coli_K-12_MG1655	npScarf	8790239	10	1.91	1242951
E_coli_K-12_MG1655	npScarf	8820356	10	1.92	1242951
E_coli_K-12_MG1655	npScarf	9002542	10	1.96	1242951
E_coli_K-12_MG1655	npScarf	9201844	10	2	1242951
E_coli_K-12_MG1655	npScarf	9340215	10	2.03	1242951
E_coli_K-12_MG1655	npScarf	9393674	10	2.05	1242951
E_coli_K-12_MG1655	npScarf	9557209	10	2.08	1242951
E_coli_K-12_MG1655	npScarf	9604339	10	2.09	1242951
E_coli_K-12_MG1655	npScarf	9688489	10	2.11	1242951
E_coli_K-12_MG1655	npScarf	9788469	10	2.13	1242951
E_coli_K-12_MG1655	npScarf	9848244	10	2.14	1242951
E_coli_K-12_MG1655	npScarf	9917660	10	2.16	1242951
E_coli_K-12_MG1655	npScarf	10070025	10	2.19	1242951
E_coli_K-12_MG1655	npScarf	10130865	10	2.21	1242951
E_coli_K-12_MG1655	npScarf	10321875	10	2.25	1242951
E_coli_K-12_MG1655	npScarf	10435431	9	2.27	1277411
E_coli_K-12_MG1655	npScarf	10467253	8	2.28	1290055
E_coli_K-12_MG1655	npScarf	10600107	8	2.31	1290055
E_coli_K-12_MG1655	npScarf	10701253	8	2.33	1290055
E_coli_K-12_MG1655	npScarf	10807672	8	2.35	1290055
E_coli_K-12_MG1655	npScarf	10972922	8	2.39	1290055
E_coli_K-12_MG1655	npScarf	11033825	8	2.4	1290055
E_coli_K-12_MG1655	npScarf	11219159	8	2.44	1290055
E_coli_K-12_MG1655	npScarf	11219159	8	2.44	1290055
E_coli_K-12_MG1655	npScarf	11431338	7	2.49	1290432
E_coli_K-12_MG1655	npScarf	11621857	7	2.53	1326460
E_coli_K-12_MG1655	npScarf	11766371	7	2.56	1075637
E_coli_K-12_MG1655	npScarf	11917944	6	2.6	1326379
E_coli_K-12_MG1655	npScarf	12013681	6	2.62	1326379
E_coli_K-12_MG1655	npScarf	12136016	6	2.64	1326379
E_coli_K-12_MG1655	npScarf	12263587	6	2.67	1326379
E_coli_K-12_MG1655	npScarf	12280005	6	2.67	1326379
E_coli_K-12_MG1655	npScarf	12527438	6	2.73	1326379
E_coli_K-12_MG1655	npScarf	12636958	6	2.75	1326379
E_coli_K-12_MG1655	npScarf	12679569	6	2.76	1326379
E_coli_K-12_MG1655	npScarf	12721595	6	2.77	1326379
E_coli_K-12_MG1655	npScarf	12849154	6	2.8	1326379
E_coli_K-12_MG1655	npScarf	12957785	6	2.82	1326379
E_coli_K-12_MG1655	npScarf	13081895	6	2.85	1326379
E_coli_K-12_MG1655	npScarf	13161315	6	2.87	1326379
E_coli_K-12_MG1655	npScarf	13415012	6	2.92	1326379
E_coli_K-12_MG1655	npScarf	13484962	6	2.94	1326379
E_coli_K-12_MG1655	npScarf	13581452	6	2.96	1326379
E_coli_K-12_MG1655	npScarf	13848301	6	3.02	1326379
E_coli_K-12_MG1655	npScarf	13848301	6	3.02	1326379
E_coli_K-12_MG1655	npScarf	13944359	6	3.04	1326379
E_coli_K-12_MG1655	npScarf	14125870	6	3.08	1326379
E_coli_K-12_MG1655	npScarf	14125870	6	3.08	1326379
E_coli_K-12_MG1655	npScarf	14231810	6	3.1	1326379
E_coli_K-12_MG1655	npScarf	14271654	6	3.11	1326379
E_coli_K-12_MG1655	npScarf	14308128	6	3.12	1326379
E_coli_K-12_MG1655	npScarf	14502413	6	3.16	1326379
E_coli_K-12_MG1655	npScarf	14636384	6	3.19	1326379
E_coli_K-12_MG1655	npScarf	14833180	6	3.23	1326379
E_coli_K-12_MG1655	npScarf	14973404	6	3.26	1326379
E_coli_K-12_MG1655	npScarf	15016918	6	3.27	1326379
E_coli_K-12_MG1655	npScarf	15143441	6	3.3	1326379
E_coli_K-12_MG1655	npScarf	15249791	6	3.32	1326379
E_coli_K-12_MG1655	npScarf	15383479	6	3.35	1326379
E_coli_K-12_MG1655	npScarf	15469950	6	3.37	1326379
E_coli_K-12_MG1655	npScarf	15641215	6	3.41	1326379
E_coli_K-12_MG1655	npScarf	15751992	6	3.43	1326379
E_coli_K-12_MG1655	npScarf	15842488	6	3.45	1326379
E_coli_K-12_MG1655	npScarf	15886698	6	3.46	1326379
E_coli_K-12_MG1655	npScarf	15976286	6	3.48	1326379
E_coli_K-12_MG1655	npScarf	16023718	6	3.49	1326379
E_coli_K-12_MG1655	npScarf	16210871	6	3.53	1326379
E_coli_K-12_MG1655	npScarf	16309878	6	3.55	1326379
E_coli_K-12_MG1655	npScarf	16358738	6	3.56	1326379
E_coli_K-12_MG1655	npScarf	16497442	6	3.59	1326379
E_coli_K-12_MG1655	npScarf	16517369	6	3.6	1326379
E_coli_K-12_MG1655	npScarf	16798500	6	3.66	1326379
E_coli_K-12_MG1655	npScarf	16816030	6	3.66	1326379
E_coli_K-12_MG1655	npScarf	16968719	6	3.7	1326379
E_coli_K-12_MG1655	npScarf	17214639	6	3.75	1326379
E_coli_K-12_MG1655	npScarf	17376334	6	3.78	1326379
E_coli_K-12_MG1655	npScarf	17518611	6	3.82	1326379
E_coli_K-12_MG1655	npScarf	17701563	6	3.85	1326379
E_coli_K-12_MG1655	npScarf	17864004	6	3.89	1326379
E_coli_K-12_MG1655	npScarf	17962196	5	3.91	3039649
E_coli_K-12_MG1655	npScarf	17996635	5	3.92	3039649
E_coli_K-12_MG1655	npScarf	18124678	5	3.95	3039649
E_coli_K-12_MG1655	npScarf	18290450	5	3.98	3039649
E_coli_K-12_MG1655	npScarf	18359985	5	4	3039649
E_coli_K-12_MG1655	npScarf	18377318	5	4	3039649
E_coli_K-12_MG1655	npScarf	18476946	5	4.02	3039649
E_coli_K-12_MG1655	npScarf	18648436	5	4.06	3039649
E_coli_K-12_MG1655	npScarf	18793465	5	4.09	3039649
E_coli_K-12_MG1655	npScarf	18811369	5	4.1	3039649
E_coli_K-12_MG1655	npScarf	18875499	5	4.11	3039649
E_coli_K-12_MG1655	npScarf	19036226	5	4.15	3039649
E_coli_K-12_MG1655	npScarf	19224691	5	4.19	3039649
E_coli_K-12_MG1655	npScarf	19418454	5	4.23	3039649
E_coli_K-12_MG1655	npScarf	19580940	5	4.26	3039649
E_coli_K-12_MG1655	npScarf	19676747	5	4.29	3039649
E_coli_K-12_MG1655	npScarf	19821585	5	4.32	3039649
E_coli_K-12_MG1655	npScarf	19949857	5	4.34	3039649
E_coli_K-12_MG1655	npScarf	20087541	5	4.37	3039649
E_coli_K-12_MG1655	npScarf	20242107	5	4.41	3039649
E_coli_K-12_MG1655	npScarf	20308862	5	4.42	3039649
E_coli_K-12_MG1655	npScarf	20375895	5	4.44	3039649
E_coli_K-12_MG1655	npScarf	20509676	5	4.47	3039649
E_coli_K-12_MG1655	npScarf	20564942	5	4.48	3039649
E_coli_K-12_MG1655	npScarf	20704403	5	4.51	3039649
E_coli_K-12_MG1655	npScarf	20787659	5	4.53	3039649
E_coli_K-12_MG1655	npScarf	20814306	5	4.53	3039649
E_coli_K-12_MG1655	npScarf	20937316	5	4.56	3039649
E_coli_K-12_MG1655	npScarf	20956325	5	4.56	3039649
E_coli_K-12_MG1655	npScarf	21004748	5	4.57	3039649
E_coli_K-12_MG1655	npScarf	21072014	5	4.59	3039649
E_coli_K-12_MG1655	npScarf	21111669	5	4.6	3039649
E_coli_K-12_MG1655	npScarf	21172226	5	4.61	3039649
E_coli_K-12_MG1655	npScarf	21311890	5	4.64	3039649
E_coli_K-12_MG1655	npScarf	21459883	5	4.67	3039649
E_coli_K-12_MG1655	npScarf	21582261	5	4.7	3039649
E_coli_K-12_MG1655	npScarf	21696054	5	4.72	3039649
E_coli_K-12_MG1655	npScarf	21880857	5	4.76	3039649
E_coli_K-12_MG1655	npScarf	21880857	5	4.76	3039649
E_coli_K-12_MG1655	npScarf	22010689	5	4.79	3039649
E_coli_K-12_MG1655	npScarf	22157718	5	4.83	3039649
E_coli_K-12_MG1655	npScarf	22244420	5	4.84	3039649
E_coli_K-12_MG1655	npScarf	22446672	5	4.89	3039649
E_coli_K-12_MG1655	npScarf	22446672	5	4.89	3039649
E_coli_K-12_MG1655	npScarf	22562369	5	4.91	3039649
E_coli_K-12_MG1655	npScarf	22596302	5	4.92	3039649
E_coli_K-12_MG1655	npScarf	22793760	5	4.96	3039649
E_coli_K-12_MG1655	npScarf	22894553	5	4.99	3039649
E_coli_K-12_MG1655	npScarf	22966449	5	5	3039649
E_coli_K-12_MG1655	npScarf	23148580	5	5.04	3039649
E_coli_K-12_MG1655	npScarf	23203899	5	5.05	3039649
E_coli_K-12_MG1655	npScarf	23252901	5	5.06	3039649
E_coli_K-12_MG1655	npScarf	23317124	5	5.08	3039649
E_coli_K-12_MG1655	npScarf	23537748	5	5.13	3039649
E_coli_K-12_MG1655	npScarf	23595026	5	5.14	3039649
E_coli_K-12_MG1655	npScarf	23744176	5	5.17	3039649
E_coli_K-12_MG1655	npScarf	23813050	5	5.19	3039649
E_coli_K-12_MG1655	npScarf	23840667	5	5.19	3039649
E_coli_K-12_MG1655	npScarf	23960541	5	5.22	3039649
E_coli_K-12_MG1655	npScarf	24109297	5	5.25	3039649
E_coli_K-12_MG1655	npScarf	24219134	4	5.27	3039649
E_coli_K-12_MG1655	npScarf	24351385	4	5.3	3039649
E_coli_K-12_MG1655	npScarf	24454658	4	5.33	3039649
E_coli_K-12_MG1655	npScarf	24599185	4	5.36	3039649
E_coli_K-12_MG1655	npScarf	24700886	4	5.38	3039649
E_coli_K-12_MG1655	npScarf	24729025	4	5.39	3039649
E_coli_K-12_MG1655	npScarf	25010540	4	5.45	3039649
E_coli_K-12_MG1655	npScarf	25062333	4	5.46	3039649
E_coli_K-12_MG1655	npScarf	25158657	4	5.48	3039649
E_coli_K-12_MG1655	npScarf	25187288	4	5.49	3039649
E_coli_K-12_MG1655	npScarf	25346885	4	5.52	3039649
E_coli_K-12_MG1655	npScarf	25450007	4	5.54	3039649
E_coli_K-12_MG1655	npScarf	25550188	4	5.56	3039649
E_coli_K-12_MG1655	npScarf	25576698	4	5.57	3039649
E_coli_K-12_MG1655	npScarf	25759080	4	5.61	3039649
E_coli_K-12_MG1655	npScarf	25866646	4	5.63	3039649
E_coli_K-12_MG1655	npScarf	25899221	4	5.64	3039649
E_coli_K-12_MG1655	npScarf	26001801	4	5.66	3039649
E_coli_K-12_MG1655	npScarf	26150106	4	5.69	3039649
E_coli_K-12_MG1655	npScarf	26256915	4	5.72	3039649
E_coli_K-12_MG1655	npScarf	26360177	4	5.74	3039649
E_coli_K-12_MG1655	npScarf	26473023	4	5.77	3039649
E_coli_K-12_MG1655	npScarf	26678600	4	5.81	3039649
E_coli_K-12_MG1655	npScarf	26678600	4	5.81	3039649
E_coli_K-12_MG1655	npScarf	26828598	4	5.84	3039649
E_coli_K-12_MG1655	npScarf	26846162	4	5.85	3039649
E_coli_K-12_MG1655	npScarf	27028720	2	5.89	3093487
E_coli_K-12_MG1655	npScarf	27171510	2	5.92	4631731
E_coli_K-12_MG1655	npScarf	27332417	2	5.95	4631731
E_coli_K-12_MG1655	npScarf	27495627	2	5.99	4631731
E_coli_K-12_MG1655	npScarf	27638674	2	6.02	4631731
E_coli_K-12_MG1655	npScarf	27695482	2	6.03	4631731
E_coli_K-12_MG1655	npScarf	27768322	2	6.05	4631731
E_coli_K-12_MG1655	npScarf	27975674	2	6.09	4631731
E_coli_K-12_MG1655	npScarf	28081680	2	6.12	4631731
E_coli_K-12_MG1655	npScarf	28219537	2	6.15	4631731
E_coli_K-12_MG1655	npScarf	28268239	2	6.16	4631731
E_coli_K-12_MG1655	npScarf	28515734	2	6.21	4631731
E_coli_K-12_MG1655	npScarf	28591108	2	6.23	4631731
E_coli_K-12_MG1655	npScarf	28722215	2	6.25	4632659
E_coli_K-12_MG1655	npScarf	28779591	2	6.27	4632659
E_coli_K-12_MG1655	npScarf	28983184	2	6.31	4632659
E_coli_K-12_MG1655	npScarf	29274017	2	6.38	4632659
E_coli_K-12_MG1655	npScarf	29354210	2	6.39	4632659
E_coli_K-12_MG1655	npScarf	29486223	2	6.42	4632659
E_coli_K-12_MG1655	npScarf	29591460	2	6.44	4632659
E_coli_K-12_MG1655	npScarf	29702450	2	6.47	4632659
E_coli_K-12_MG1655	npScarf	29778867	2	6.48	4632659
E_coli_K-12_MG1655	npScarf	29835203	2	6.5	4632659
E_coli_K-12_MG1655	npScarf	29940910	2	6.52	4632659
E_coli_K-12_MG1655	npScarf	30019864	2	6.54	4632659
E_coli_K-12_MG1655	npScarf	30173433	2	6.57	4632659
E_coli_K-12_MG1655	npScarf	30266433	2	6.59	4632659
E_coli_K-12_MG1655	npScarf	30424540	2	6.63	4632659
E_coli_K-12_MG1655	npScarf	30531522	2	6.65	4632659
E_coli_K-12_MG1655	npScarf	30619185	2	6.67	4632659
E_coli_K-12_MG1655	npScarf	30733132	2	6.69	4632659
E_coli_K-12_MG1655	npScarf	30733132	2	6.69	4632659
E_coli_K-12_MG1655	npScarf	30762054	2	6.7	4632659
E_coli_K-12_MG1655	npScarf	30904662	2	6.73	4632659
E_coli_K-12_MG1655	npScarf	30928123	2	6.74	4632659
E_coli_K-12_MG1655	npScarf	31026928	2	6.76	4632659
E_coli_K-12_MG1655	npScarf	31230054	2	6.8	4632659
E_coli_K-12_MG1655	npScarf	31347473	2	6.83	4632659
E_coli_K-12_MG1655	npScarf	31497726	2	6.86	4632659
E_coli_K-12_MG1655	npScarf	31605553	2	6.88	4632659
E_coli_K-12_MG1655	npScarf	31742435	2	6.91	4632659
E_coli_K-12_MG1655	npScarf	31814804	2	6.93	4632659
E_coli_K-12_MG1655	npScarf	31923838	2	6.95	4632659
E_coli_K-12_MG1655	npScarf	32031139	2	6.98	4632659
E_coli_K-12_MG1655	npScarf	32272704	2	7.03	4632659
E_coli_K-12_MG1655	npScarf	32343217	2	7.04	4632659
E_coli_K-12_MG1655	npScarf	32402073	2	7.06	4632659
E_coli_K-12_MG1655	npScarf	32459946	2	7.07	4632659
E_coli_K-12_MG1655	npScarf	32690095	2	7.12	4632659
E_coli_K-12_MG1655	npScarf	32851328	2	7.15	4632659
E_coli_K-12_MG1655	npScarf	32930922	2	7.17	4632659
E_coli_K-12_MG1655	npScarf	33019629	2	7.19	4632659
E_coli_K-12_MG1655	npScarf	33050705	2	7.2	4632659
E_coli_K-12_MG1655	npScarf	33278503	2	7.25	4632659
E_coli_K-12_MG1655	npScarf	33339406	2	7.26	4632659
E_coli_K-12_MG1655	npScarf	33421186	2	7.28	4632659
E_coli_K-12_MG1655	npScarf	33636436	2	7.33	4632659
E_coli_K-12_MG1655	npScarf	33724140	2	7.34	4632659
E_coli_K-12_MG1655	npScarf	33847047	1	7.37	4640202
E_coli_K-12_MG1655	npScarf	33958663	1	7.4	4641172
E_coli_K-12_MG1655	npScarf	34024614	1	7.41	4641172
E_coli_K-12_MG1655	npScarf	34139689	1	7.43	4641172
E_coli_K-12_MG1655	npScarf	34289318	1	7.47	4641172
E_coli_K-12_MG1655	npScarf	34350339	1	7.48	4641172
E_coli_K-12_MG1655	npScarf	34501508	1	7.51	4641172
E_coli_K-12_MG1655	npScarf	34589130	1	7.53	4641172
E_coli_K-12_MG1655	npScarf	34676433	1	7.55	4641172
E_coli_K-12_MG1655	npScarf	34814792	1	7.58	4641172
E_coli_K-12_MG1655	npScarf	34884494	1	7.6	4641172
E_coli_K-12_MG1655	npScarf	34911290	1	7.6	4641172
E_coli_K-12_MG1655	npScarf	35083406	1	7.64	4641172
E_coli_K-12_MG1655	npScarf	35195923	1	7.66	4641172
E_coli_K-12_MG1655	npScarf	35368292	1	7.7	4641172
E_coli_K-12_MG1655	npScarf	35445366	1	7.72	4641172
E_coli_K-12_MG1655	npScarf	35764066	1	7.79	4641172
E_coli_K-12_MG1655	npScarf	35924475	1	7.82	4641172
E_coli_K-12_MG1655	npScarf	36060936	1	7.85	4641172
E_coli_K-12_MG1655	npScarf	36152898	1	7.87	4641172
E_coli_K-12_MG1655	npScarf	36230777	1	7.89	4641172
E_coli_K-12_MG1655	npScarf	36334967	1	7.91	4641172
E_coli_K-12_MG1655	npScarf	36371837	1	7.92	4641172
E_coli_K-12_MG1655	npScarf	36422980	1	7.93	4641172
E_coli_K-12_MG1655	npScarf	36603709	1	7.97	4641172
E_coli_K-12_MG1655	npScarf	36726826	1	8	4641172
E_coli_K-12_MG1655	npScarf	36795551	1	8.01	4641172
E_coli_K-12_MG1655	npScarf	36829264	1	8.02	4641172
E_coli_K-12_MG1655	npScarf	36996139	1	8.06	4641172
E_coli_K-12_MG1655	npScarf	37150795	1	8.09	4641172
E_coli_K-12_MG1655	npScarf	37245721	1	8.11	4641172
E_coli_K-12_MG1655	npScarf	37461643	1	8.16	4641172
E_coli_K-12_MG1655	npScarf	37535080	1	8.17	4641172
E_coli_K-12_MG1655	npScarf	37579268	1	8.18	4641172
E_coli_K-12_MG1655	npScarf	37805801	1	8.23	4641172
E_coli_K-12_MG1655	npScarf	37905433	1	8.25	4641172
E_coli_K-12_MG1655	npScarf	37933614	1	8.26	4641172
E_coli_K-12_MG1655	npScarf	38039624	1	8.28	4641172
E_coli_K-12_MG1655	npScarf	38159347	1	8.31	4641172
E_coli_K-12_MG1655	npScarf	38252781	1	8.33	4641172
E_coli_K-12_MG1655	npScarf	38411964	1	8.36	4641172
E_coli_K-12_MG1655	npScarf	38548381	1	8.39	4641172
E_coli_K-12_MG1655	npScarf	38664278	1	8.42	4641172
E_coli_K-12_MG1655	npScarf	38748057	1	8.44	4641172
E_coli_K-12_MG1655	npScarf	38866393	1	8.46	4641172
E_coli_K-12_MG1655	npScarf	38995586	1	8.49	4641172
E_coli_K-12_MG1655	npScarf	39021013	1	8.5	4641172
E_coli_K-12_MG1655	npScarf	39218446	1	8.54	4641172
E_coli_K-12_MG1655	npScarf	39283400	1	8.55	4641171
E_coli_K-12_MG1655	npScarf	39382534	1	8.58	4641171
E_coli_K-12_MG1655	npScarf	39498129	1	8.6	4641171
E_coli_K-12_MG1655	npScarf	39552775	1	8.61	4641171
E_coli_K-12_MG1655	npScarf	39654288	1	8.64	4641171
E_coli_K-12_MG1655	npScarf	39736112	1	8.65	4641171
E_coli_K-12_MG1655	npScarf	39891296	1	8.69	4641171
E_coli_K-12_MG1655	npScarf	39908938	1	8.69	4641171
E_coli_K-12_MG1655	npScarf	40031792	1	8.72	4641171
E_coli_K-12_MG1655	npScarf	40124706	1	8.74	4641171
E_coli_K-12_MG1655	npScarf	40220352	1	8.76	4641171
E_coli_K-12_MG1655	npScarf	40241505	1	8.76	4641171
E_coli_K-12_MG1655	npScarf	40462655	1	8.81	4641171
E_coli_K-12_MG1655	npScarf	40525189	1	8.83	4641171
E_coli_K-12_MG1655	npScarf	40644497	1	8.85	4641171
E_coli_K-12_MG1655	npScarf	40849983	1	8.9	4641171
E_coli_K-12_MG1655	npScarf	40999299	1	8.93	4641171
E_coli_K-12_MG1655	npScarf	40999299	1	8.93	4641171
E_coli_K-12_MG1655	npScarf	41022563	1	8.93	4641171
E_coli_K-12_MG1655	npScarf	41174680	1	8.97	4641171
E_coli_K-12_MG1655	npScarf	41354239	1	9.01	4641171
E_coli_K-12_MG1655	npScarf	41375444	1	9.01	4641171
E_coli_K-12_MG1655	npScarf	41578829	1	9.05	4641171
E_coli_K-12_MG1655	npScarf	41698930	1	9.08	4641171
E_coli_K-12_MG1655	npScarf	41862246	1	9.12	4641171
E_coli_K-12_MG1655	npScarf	41890103	1	9.12	4641171
E_coli_K-12_MG1655	npScarf	42046851	1	9.16	4641171
E_coli_K-12_MG1655	npScarf	42168501	1	9.18	4641171
E_coli_K-12_MG1655	npScarf	42263567	1	9.2	4641171
E_coli_K-12_MG1655	npScarf	42529334	1	9.26	4641171
E_coli_K-12_MG1655	npScarf	42578042	1	9.27	4641171
E_coli_K-12_MG1655	npScarf	42722960	1	9.3	4641171
E_coli_K-12_MG1655	npScarf	42785349	1	9.32	4641171
E_coli_K-12_MG1655	npScarf	42908522	1	9.34	4641171
E_coli_K-12_MG1655	npScarf	43016674	1	9.37	4641171
E_coli_K-12_MG1655	npScarf	43026230	1	9.37	4641171
E_coli_K-12_MG1655	npScarf	43245974	1	9.42	4641171
E_coli_K-12_MG1655	npScarf	43342900	1	9.44	4641171
E_coli_K-12_MG1655	npScarf	43456463	1	9.46	4641171
E_coli_K-12_MG1655	npScarf	43524786	1	9.48	4641171
E_coli_K-12_MG1655	npScarf	43659719	1	9.51	4641171
E_coli_K-12_MG1655	npScarf	43686043	1	9.51	4641171
E_coli_K-12_MG1655	npScarf	43860527	1	9.55	4641171
E_coli_K-12_MG1655	npScarf	43942091	1	9.57	4641171
E_coli_K-12_MG1655	npScarf	44135254	1	9.61	4641171
E_coli_K-12_MG1655	npScarf	44167166	1	9.62	4641171
E_coli_K-12_MG1655	npScarf	44327269	1	9.65	4641171
E_coli_K-12_MG1655	npScarf	44459542	1	9.68	4641171
E_coli_K-12_MG1655	npScarf	44471999	1	9.68	4641171
E_coli_K-12_MG1655	npScarf	44605580	1	9.71	4641171
E_coli_K-12_MG1655	npScarf	44771459	1	9.75	4641171
E_coli_K-12_MG1655	npScarf	44918646	1	9.78	4641171
E_coli_K-12_MG1655	npScarf	45037819	1	9.81	4641171
E_coli_K-12_MG1655	npScarf	45051229	1	9.81	4641171
E_coli_K-12_MG1655	npScarf	45272169	1	9.86	4641171
E_coli_K-12_MG1655	npScarf	45296695	1	9.86	4641171
E_coli_K-12_MG1655	npScarf	45386428	1	9.88	4641171
E_coli_K-12_MG1655	npScarf	45479648	1	9.9	4641171
E_coli_K-12_MG1655	npScarf	45512754	1	9.91	4641171
E_coli_K-12_MG1655	npScarf	45593603	1	9.93	4641171
E_coli_K-12_MG1655	npScarf	45790422	1	9.97	4641171
E_coli_K-12_MG1655	npScarf	45879044	1	9.99	4641171
E_coli_K-12_MG1655	npScarf	45954835	1	10.01	4641171
E_coli_K-12_MG1655	npScarf	46058524	1	10.03	4641171
E_coli_K-12_MG1655	npScarf	46267921	1	10.08	4641171
E_coli_K-12_MG1655	npScarf	46372313	1	10.1	4641171
E_coli_K-12_MG1655	npScarf	46458096	1	10.12	4641171
E_coli_K-12_MG1655	npScarf	46592160	1	10.15	4641171
E_coli_K-12_MG1655	npScarf	46725875	1	10.18	4641171
E_coli_K-12_MG1655	npScarf	46940306	1	10.22	4641171
E_coli_K-12_MG1655	npScarf	47004275	1	10.24	4641171
E_coli_K-12_MG1655	npScarf	47158595	1	10.27	4641171
E_coli_K-12_MG1655	npScarf	47405759	1	10.32	4641171
E_coli_K-12_MG1655	npScarf	47440348	1	10.33	4641171
E_coli_K-12_MG1655	npScarf	47662137	1	10.38	4641171
E_coli_K-12_MG1655	npScarf	47827477	1	10.42	4641171
E_coli_K-12_MG1655	npScarf	47884511	1	10.43	4641171
E_coli_K-12_MG1655	npScarf	47961228	1	10.44	4641171
E_coli_K-12_MG1655	npScarf	48148479	1	10.49	4641171
E_coli_K-12_MG1655	npScarf	48212331	1	10.5	4641171
E_coli_K-12_MG1655	npScarf	48385787	1	10.54	4641171
E_coli_K-12_MG1655	npScarf	48468908	1	10.56	4641171
E_coli_K-12_MG1655	npScarf	48512085	1	10.56	4641171
E_coli_K-12_MG1655	npScarf	48850762	1	10.64	4641171
E_coli_K-12_MG1655	npScarf	48877145	1	10.64	4641171
E_coli_K-12_MG1655	npScarf	49020680	1	10.68	4641171
E_coli_K-12_MG1655	npScarf	49086040	1	10.69	4641171
E_coli_K-12_MG1655	npScarf	49155638	1	10.7	4641171
E_coli_K-12_MG1655	npScarf	49342117	1	10.75	4641171
E_coli_K-12_MG1655	npScarf	49506752	1	10.78	4641171
E_coli_K-12_MG1655	npScarf	49506752	1	10.78	4641171
E_coli_K-12_MG1655	npScarf	49591451	1	10.8	4641171
E_coli_K-12_MG1655	npScarf	49715986	1	10.83	4641171
E_coli_K-12_MG1655	npScarf	49757116	1	10.84	4641171
E_coli_K-12_MG1655	npScarf	49991764	1	10.89	4641171
E_coli_K-12_MG1655	npScarf	50123826	1	10.92	4641171
E_coli_K-12_MG1655	npScarf	50300022	1	10.95	4641171
E_coli_K-12_MG1655	npScarf	50372588	1	10.97	4641171
E_coli_K-12_MG1655	npScarf	50497288	1	11	4641171
E_coli_K-12_MG1655	npScarf	50583194	1	11.02	4641171
E_coli_K-12_MG1655	npScarf	50667757	1	11.03	4641171
E_coli_K-12_MG1655	npScarf	50733399	1	11.05	4641171
E_coli_K-12_MG1655	npScarf	50902364	1	11.09	4641171
E_coli_K-12_MG1655	npScarf	51003765	1	11.11	4641171
E_coli_K-12_MG1655	npScarf	51034095	1	11.11	4641171
E_coli_K-12_MG1655	npScarf	51233984	1	11.16	4641171
E_coli_K-12_MG1655	npScarf	51363801	1	11.19	4641171
E_coli_K-12_MG1655	npScarf	51439853	1	11.2	4641171
E_coli_K-12_MG1655	npScarf	51594803	1	11.24	4641171
E_coli_K-12_MG1655	npScarf	51695604	1	11.26	4641171
E_coli_K-12_MG1655	npScarf	51918128	1	11.31	4641171
E_coli_K-12_MG1655	npScarf	51952858	1	11.31	4641171
E_coli_K-12_MG1655	npScarf	52022547	1	11.33	4641171
E_coli_K-12_MG1655	npScarf	52177681	1	11.36	4641171
E_coli_K-12_MG1655	npScarf	52282263	1	11.39	4641171
E_coli_K-12_MG1655	npScarf	52357280	1	11.4	4641171
E_coli_K-12_MG1655	npScarf	52546753	1	11.44	4641171
E_coli_K-12_MG1655	npScarf	52589245	1	11.45	4641171
E_coli_K-12_MG1655	npScarf	52603225	1	11.46	4641171
E_coli_K-12_MG1655	npScarf	52836748	1	11.51	4641171
E_coli_K-12_MG1655	npScarf	52866843	1	11.51	4641171
E_coli_K-12_MG1655	npScarf	53048632	1	11.55	4641171
E_coli_K-12_MG1655	npScarf	53095079	1	11.56	4641171
E_coli_K-12_MG1655	npScarf	53223885	1	11.59	4641171
E_coli_K-12_MG1655	npScarf	53374185	1	11.62	4641171
E_coli_K-12_MG1655	npScarf	53559953	1	11.66	4641171
E_coli_K-12_MG1655	npScarf	53699457	1	11.69	4641171
E_coli_K-12_MG1655	npScarf	53877434	1	11.73	4641171
E_coli_K-12_MG1655	npScarf	53877434	1	11.73	4641171
E_coli_K-12_MG1655	npScarf	53988700	1	11.76	4641171
E_coli_K-12_MG1655	npScarf	54025465	1	11.77	4641171
E_coli_K-12_MG1655	npScarf	54125594	1	11.79	4641171
E_coli_K-12_MG1655	npScarf	54229107	1	11.81	4641171
E_coli_K-12_MG1655	npScarf	54255889	1	11.82	4641171
E_coli_K-12_MG1655	npScarf	54507515	1	11.87	4641171
E_coli_K-12_MG1655	npScarf	54546908	1	11.88	4641171
E_coli_K-12_MG1655	npScarf	54671187	1	11.91	4641171
E_coli_K-12_MG1655	npScarf	54758473	1	11.92	4641171
E_coli_K-12_MG1655	npScarf	54771681	1	11.93	4641171
E_coli_K-12_MG1655	npScarf	54948592	1	11.97	4641171
E_coli_K-12_MG1655	npScarf	55195157	1	12.02	4641171
E_coli_K-12_MG1655	npScarf	55218216	1	12.02	4641171
E_coli_K-12_MG1655	npScarf	55250781	1	12.03	4641171
E_coli_K-12_MG1655	npScarf	55479430	1	12.08	4641171
E_coli_K-12_MG1655	npScarf	55652847	1	12.12	4641171
E_coli_K-12_MG1655	npScarf	55777753	1	12.15	4641171
E_coli_K-12_MG1655	npScarf	55966539	1	12.19	4641171
E_coli_K-12_MG1655	npScarf	56046667	1	12.21	4641171
E_coli_K-12_MG1655	npScarf	56204297	1	12.24	4641171
E_coli_K-12_MG1655	npScarf	56295583	1	12.26	4641171
E_coli_K-12_MG1655	npScarf	56355343	1	12.27	4641171
E_coli_K-12_MG1655	npScarf	56577522	1	12.32	4641171
E_coli_K-12_MG1655	npScarf	56604623	1	12.33	4641171
E_coli_K-12_MG1655	npScarf	56729009	1	12.35	4641171
E_coli_K-12_MG1655	npScarf	56913551	1	12.39	4641171
E_coli_K-12_MG1655	npScarf	57038123	1	12.42	4641171
E_coli_K-12_MG1655	npScarf	57099580	1	12.43	4641171
E_coli_K-12_MG1655	npScarf	57213520	1	12.46	4641171
E_coli_K-12_MG1655	npScarf	57233554	1	12.46	4641171
E_coli_K-12_MG1655	npScarf	57364645	1	12.49	4641171
E_coli_K-12_MG1655	npScarf	57490043	1	12.52	4641171
E_coli_K-12_MG1655	npScarf	57605808	1	12.54	4641171
E_coli_K-12_MG1655	npScarf	57605808	1	12.54	4641171
E_coli_K-12_MG1655	npScarf	57735803	1	12.57	4641171
E_coli_K-12_MG1655	npScarf	57749976	1	12.58	4641171
E_coli_K-12_MG1655	npScarf	58013853	1	12.63	4641171
E_coli_K-12_MG1655	npScarf	58037778	1	12.64	4641171
E_coli_K-12_MG1655	npScarf	58170013	1	12.67	4641171
E_coli_K-12_MG1655	npScarf	58371515	1	12.71	4641175
E_coli_K-12_MG1655	npScarf	58419561	1	12.72	4641175
E_coli_K-12_MG1655	npScarf	58557167	1	12.75	4641175
E_coli_K-12_MG1655	npScarf	58683028	1	12.78	4641175
E_coli_K-12_MG1655	npScarf	58772092	1	12.8	4641175
E_coli_K-12_MG1655	npScarf	58933286	1	12.83	4641175
E_coli_K-12_MG1655	npScarf	59073050	1	12.86	4641175
E_coli_K-12_MG1655	npScarf	59112743	1	12.87	4641175
E_coli_K-12_MG1655	npScarf	59308394	1	12.92	4641175
E_coli_K-12_MG1655	npScarf	59308394	1	12.92	4641175
E_coli_K-12_MG1655	npScarf	59379775	1	12.93	4641175
E_coli_K-12_MG1655	npScarf	59411112	1	12.94	4641175
E_coli_K-12_MG1655	npScarf	59566544	1	12.97	4641175
E_coli_K-12_MG1655	npScarf	59579696	1	12.97	4641175
E_coli_K-12_MG1655	npScarf	59671466	1	12.99	4641175
E_coli_K-12_MG1655	npScarf	59805216	1	13.02	4641175
E_coli_K-12_MG1655	npScarf	59946147	1	13.05	4641175
E_coli_K-12_MG1655	npScarf	59986515	1	13.06	4641175
E_coli_K-12_MG1655	npScarf	60089011	1	13.09	4641175
E_coli_K-12_MG1655	npScarf	60226358	1	13.12	4641175
E_coli_K-12_MG1655	npScarf	60378835	1	13.15	4641175
E_coli_K-12_MG1655	npScarf	60506876	1	13.18	4641175
E_coli_K-12_MG1655	npScarf	60655199	1	13.21	4641175
E_coli_K-12_MG1655	npScarf	60723732	1	13.22	4641175
E_coli_K-12_MG1655	npScarf	60846435	1	13.25	4641175
E_coli_K-12_MG1655	npScarf	60979370	1	13.28	4641175
E_coli_K-12_MG1655	npScarf	61052413	1	13.3	4641175
E_coli_K-12_MG1655	npScarf	61201573	1	13.33	4641175
E_coli_K-12_MG1655	npScarf	61326741	1	13.36	4641175
E_coli_K-12_MG1655	npScarf	61349775	1	13.36	4641175
E_coli_K-12_MG1655	npScarf	61376764	1	13.37	4641175
E_coli_K-12_MG1655	npScarf	61459455	1	13.38	4641175
E_coli_K-12_MG1655	npScarf	61646043	1	13.42	4641175
E_coli_K-12_MG1655	npScarf	61767102	1	13.45	4641175
E_coli_K-12_MG1655	npScarf	61901814	1	13.48	4641175
E_coli_K-12_MG1655	npScarf	62000092	1	13.5	4641175
E_coli_K-12_MG1655	npScarf	62171615	1	13.54	4641175
E_coli_K-12_MG1655	npScarf	62414216	1	13.59	4641175
E_coli_K-12_MG1655	npScarf	62414216	1	13.59	4641175
E_coli_K-12_MG1655	npScarf	62547802	1	13.62	4641175
E_coli_K-12_MG1655	npScarf	62652634	1	13.64	4641175
E_coli_K-12_MG1655	npScarf	62812680	1	13.68	4641175
E_coli_K-12_MG1655	npScarf	62821383	1	13.68	4641175
E_coli_K-12_MG1655	npScarf	62974077	1	13.71	4641175
E_coli_K-12_MG1655	npScarf	63061321	1	13.73	4641175
E_coli_K-12_MG1655	npScarf	63172654	1	13.76	4641175
E_coli_K-12_MG1655	npScarf	63296900	1	13.78	4641175
E_coli_K-12_MG1655	npScarf	63514953	1	13.83	4641175
E_coli_K-12_MG1655	npScarf	63623434	1	13.86	4641175
E_coli_K-12_MG1655	npScarf	63647210	1	13.86	4641175
E_coli_K-12_MG1655	npScarf	63790436	1	13.89	4641175
E_coli_K-12_MG1655	npScarf	63830994	1	13.9	4641175
E_coli_K-12_MG1655	npScarf	63924403	1	13.92	4641175
E_coli_K-12_MG1655	npScarf	64068637	1	13.95	4641175
E_coli_K-12_MG1655	npScarf	64124522	1	13.96	4641175
E_coli_K-12_MG1655	npScarf	64198293	1	13.98	4641175
E_coli_K-12_MG1655	npScarf	64301269	1	14	4641175
E_coli_K-12_MG1655	npScarf	64542722	1	14.06	4641175
E_coli_K-12_MG1655	npScarf	64542722	1	14.06	4641175
E_coli_K-12_MG1655	npScarf	64646386	1	14.08	4641175
E_coli_K-12_MG1655	npScarf	64769494	1	14.1	4641175
E_coli_K-12_MG1655	npScarf	64778813	1	14.11	4641175
E_coli_K-12_MG1655	npScarf	64913699	1	14.14	4641175
E_coli_K-12_MG1655	npScarf	65103167	1	14.18	4641175
E_coli_K-12_MG1655	npScarf	65238169	1	14.21	4641175
E_coli_K-12_MG1655	npScarf	65355862	1	14.23	4641175
E_coli_K-12_MG1655	npScarf	65433899	1	14.25	4641175
E_coli_K-12_MG1655	npScarf	65551537	1	14.28	4641175
E_coli_K-12_MG1655	npScarf	65714080	1	14.31	4641175
E_coli_K-12_MG1655	npScarf	65819497	1	14.33	4641175
E_coli_K-12_MG1655	npScarf	65836872	1	14.34	4641175
E_coli_K-12_MG1655	npScarf	65969546	1	14.37	4641175
E_coli_K-12_MG1655	npScarf	66067004	1	14.39	4641175
E_coli_K-12_MG1655	npScarf	66186126	1	14.41	4641175
E_coli_K-12_MG1655	npScarf	66300426	1	14.44	4641175
E_coli_K-12_MG1655	npScarf	66513413	1	14.48	4641175
E_coli_K-12_MG1655	npScarf	66732685	1	14.53	4641175
E_coli_K-12_MG1655	npScarf	66766805	1	14.54	4641175
E_coli_K-12_MG1655	npScarf	66798113	1	14.55	4641175
E_coli_K-12_MG1655	npScarf	66852434	1	14.56	4641175
E_coli_K-12_MG1655	npScarf	67086511	1	14.61	4641175
E_coli_K-12_MG1655	npScarf	67317786	1	14.66	4641175
E_coli_K-12_MG1655	npScarf	67317786	1	14.66	4641175
E_coli_K-12_MG1655	npScarf	67462848	1	14.69	4641175
E_coli_K-12_MG1655	npScarf	67598513	1	14.72	4641175
E_coli_K-12_MG1655	npScarf	67693408	1	14.74	4641175
E_coli_K-12_MG1655	npScarf	67784595	1	14.76	4641175
E_coli_K-12_MG1655	npScarf	67947918	1	14.8	4641175
E_coli_K-12_MG1655	npScarf	68044747	1	14.82	4641175
E_coli_K-12_MG1655	npScarf	68122590	1	14.84	4641175
E_coli_K-12_MG1655	npScarf	68300258	1	14.87	4641175
E_coli_K-12_MG1655	npScarf	68374461	1	14.89	4641175
E_coli_K-12_MG1655	npScarf	68407417	1	14.9	4641175
E_coli_K-12_MG1655	npScarf	68683469	1	14.96	4641175
E_coli_K-12_MG1655	npScarf	68781518	1	14.98	4641175
E_coli_K-12_MG1655	npScarf	68891111	1	15	4641175
E_coli_K-12_MG1655	npScarf	68929302	1	15.01	4641175
E_coli_K-12_MG1655	npScarf	69040341	1	15.03	4641175
E_coli_K-12_MG1655	npScarf	69185181	1	15.07	4641175
E_coli_K-12_MG1655	npScarf	69294317	1	15.09	4641175
E_coli_K-12_MG1655	npScarf	69364632	1	15.11	4641175
E_coli_K-12_MG1655	npScarf	69469779	1	15.13	4641175
E_coli_K-12_MG1655	npScarf	69550138	1	15.15	4641175
E_coli_K-12_MG1655	npScarf	69588790	1	15.15	4641175
E_coli_K-12_MG1655	npScarf	69617168	1	15.16	4641175
E_coli_K-12_MG1655	npScarf	69777841	1	15.2	4641175
E_coli_K-12_MG1655	npScarf	69953745	1	15.23	4641175
E_coli_K-12_MG1655	npScarf	69985541	1	15.24	4641175
E_coli_K-12_MG1655	npScarf	70032332	1	15.25	4641175
E_coli_K-12_MG1655	npScarf	70216393	1	15.29	4641175
E_coli_K-12_MG1655	npScarf	70406887	1	15.33	4641175
E_coli_K-12_MG1655	npScarf	70623435	1	15.38	4641175
E_coli_K-12_MG1655	npScarf	70738089	1	15.4	4641175
E_coli_K-12_MG1655	npScarf	70817286	1	15.42	4641175
E_coli_K-12_MG1655	npScarf	70855559	1	15.43	4641175
E_coli_K-12_MG1655	npScarf	70975621	1	15.46	4641175
E_coli_K-12_MG1655	npScarf	70976220	1	15.46	4641175
E_coli_K-12_MG1655	npScarf	70993418	1	15.46	4641175
E_coli_K-12_MG1655	npScarf	71200932	1	15.51	4641175
E_coli_K-12_MG1655	npScarf	71260520	1	15.52	4641175
E_coli_K-12_MG1655	npScarf	71399634	1	15.55	4641175
E_coli_K-12_MG1655	npScarf	71649709	1	15.6	4641175
E_coli_K-12_MG1655	npScarf	71753711	1	15.63	4641175
E_coli_K-12_MG1655	npScarf	71912339	1	15.66	4641175
E_coli_K-12_MG1655	npScarf	72028368	1	15.69	4641175
E_coli_K-12_MG1655	npScarf	72088913	1	15.7	4641175
E_coli_K-12_MG1655	npScarf	72167128	1	15.72	4641175
E_coli_K-12_MG1655	npScarf	72241307	1	15.73	4641175
E_coli_K-12_MG1655	npScarf	72419484	1	15.77	4641175
E_coli_K-12_MG1655	npScarf	72475373	1	15.78	4641175
E_coli_K-12_MG1655	npScarf	72557042	1	15.8	4641175
E_coli_K-12_MG1655	npScarf	72761691	1	15.85	4641175
E_coli_K-12_MG1655	npScarf	72850639	1	15.86	4641175
E_coli_K-12_MG1655	npScarf	72939938	1	15.88	4641175
E_coli_K-12_MG1655	npScarf	73035015	1	15.9	4641175
E_coli_K-12_MG1655	npScarf	73176103	1	15.94	4641175
E_coli_K-12_MG1655	npScarf	73207396	1	15.94	4641175
E_coli_K-12_MG1655	npScarf	73366608	1	15.98	4641175
E_coli_K-12_MG1655	npScarf	73479308	1	16	4641175
E_coli_K-12_MG1655	npScarf	73479308	1	16	4641175
E_coli_K-12_MG1655	npScarf	73607962	1	16.03	4641175
E_coli_K-12_MG1655	npScarf	73819185	1	16.08	4641175
E_coli_K-12_MG1655	npScarf	73942517	1	16.1	4641175
E_coli_K-12_MG1655	npScarf	74056640	1	16.13	4641175
E_coli_K-12_MG1655	npScarf	74056640	1	16.13	4641175
E_coli_K-12_MG1655	npScarf	74219212	1	16.16	4641175
E_coli_K-12_MG1655	npScarf	74367748	1	16.2	4641175
E_coli_K-12_MG1655	npScarf	74511417	1	16.23	4641175
E_coli_K-12_MG1655	npScarf	74701331	1	16.27	4641175
E_coli_K-12_MG1655	npScarf	74706907	1	16.27	4641175
E_coli_K-12_MG1655	npScarf	74807629	1	16.29	4641175
E_coli_K-12_MG1655	npScarf	74926935	1	16.32	4641175
E_coli_K-12_MG1655	npScarf	74942499	1	16.32	4641175
E_coli_K-12_MG1655	npScarf	75179968	1	16.37	4641175
E_coli_K-12_MG1655	npScarf	75277671	1	16.39	4641175
E_coli_K-12_MG1655	npScarf	75290174	1	16.4	4641175
E_coli_K-12_MG1655	npScarf	75560342	1	16.45	4641175
E_coli_K-12_MG1655	npScarf	75697651	1	16.48	4641175
E_coli_K-12_MG1655	npScarf	75794810	1	16.51	4641175
E_coli_K-12_MG1655	npScarf	75874550	1	16.52	4641175
E_coli_K-12_MG1655	npScarf	75954940	1	16.54	4641175
E_coli_K-12_MG1655	npScarf	76048811	1	16.56	4641175
E_coli_K-12_MG1655	npScarf	76243950	1	16.6	4641175
E_coli_K-12_MG1655	npScarf	76415673	1	16.64	4641175
E_coli_K-12_MG1655	npScarf	76539894	1	16.67	4641175
E_coli_K-12_MG1655	npScarf	76679857	1	16.7	4641175
E_coli_K-12_MG1655	npScarf	76775875	1	16.72	4641175
E_coli_K-12_MG1655	npScarf	76848989	1	16.74	4641175
E_coli_K-12_MG1655	npScarf	76979510	1	16.76	4641175
E_coli_K-12_MG1655	npScarf	77053949	1	16.78	4641175
E_coli_K-12_MG1655	npScarf	77200073	1	16.81	4641175
E_coli_K-12_MG1655	npScarf	77373317	1	16.85	4641175
E_coli_K-12_MG1655	npScarf	77428031	1	16.86	4641175
E_coli_K-12_MG1655	npScarf	77615342	1	16.9	4641175
E_coli_K-12_MG1655	npScarf	77717588	1	16.92	4641175
E_coli_K-12_MG1655	npScarf	77717588	1	16.92	4641175
E_coli_K-12_MG1655	npScarf	77745506	1	16.93	4641175
E_coli_K-12_MG1655	npScarf	77856397	1	16.95	4641175
E_coli_K-12_MG1655	npScarf	77890814	1	16.96	4641175
E_coli_K-12_MG1655	npScarf	78145133	1	17.02	4641175
E_coli_K-12_MG1655	npScarf	78276760	1	17.05	4641175
E_coli_K-12_MG1655	npScarf	78391086	1	17.07	4641175
E_coli_K-12_MG1655	npScarf	78503978	1	17.1	4641175
E_coli_K-12_MG1655	npScarf	78575941	1	17.11	4641175
E_coli_K-12_MG1655	npScarf	78649564	1	17.13	4641175
E_coli_K-12_MG1655	npScarf	78787708	1	17.16	4641175
E_coli_K-12_MG1655	npScarf	78928078	1	17.19	4641175
E_coli_K-12_MG1655	npScarf	78998134	1	17.2	4641175
E_coli_K-12_MG1655	npScarf	79076797	1	17.22	4641175
E_coli_K-12_MG1655	npScarf	79186896	1	17.24	4641175
E_coli_K-12_MG1655	npScarf	79228047	1	17.25	4641175
E_coli_K-12_MG1655	npScarf	79306512	1	17.27	4641175
E_coli_K-12_MG1655	npScarf	79569276	1	17.33	4641175
E_coli_K-12_MG1655	npScarf	79699368	1	17.36	4641175
E_coli_K-12_MG1655	npScarf	79806488	1	17.38	4641175
E_coli_K-12_MG1655	npScarf	79893201	1	17.4	4641175
E_coli_K-12_MG1655	npScarf	79970935	1	17.42	4641175
E_coli_K-12_MG1655	npScarf	80093213	1	17.44	4641175
E_coli_K-12_MG1655	npScarf	80185463	1	17.46	4641175
E_coli_K-12_MG1655	npScarf	80311778	1	17.49	4641175
E_coli_K-12_MG1655	npScarf	80393456	1	17.51	4641175
E_coli_K-12_MG1655	npScarf	80451010	1	17.52	4641175
E_coli_K-12_MG1655	npScarf	80616633	1	17.56	4641175
E_coli_K-12_MG1655	npScarf	80768238	1	17.59	4641175
E_coli_K-12_MG1655	npScarf	80938480	1	17.63	4641175
E_coli_K-12_MG1655	npScarf	81004716	1	17.64	4641175
E_coli_K-12_MG1655	npScarf	81145828	1	17.67	4641175
E_coli_K-12_MG1655	npScarf	81221704	1	17.69	4641175
[truncated: 3,814 more rows]
